# Supplementary material for: Bis(μ-3-carb­oxy-2-oxidobenzoato)-κ3O1,O 2:O 3;κ3 O 3:O1,O 2-bis­[aqua­(2,2′-bipyridine-κ2 N,N′)copper(II)]
Source: Acta Crystallogr Sect E Struct Rep Online. 2008 Dec 3;65(Pt 1):m4–5. doi: 10.1107/S1600536808039913 (PMC2967848; doi:10.1107/S1600536808039913)
Supplement: Supplementary file 1 [file e-65-000m4-sup1.cif]

##############################################################################
###                                                                        ###
###        Electronic paper (Acta Crystallographica Section E)             ###
###                                                                        ###
##############################################################################
#                                                                            #
# This CIF contains the data in a paper accepted for publication in Acta     #
# Crystallographica Section E. It conforms to the requirements of Notes      #
# for Authors for Section E, and has been peer reviewed under the auspices   #
# of the IUCr Commission on Journals.                                        #
#                                                                            #
# Full details of the Crystallographic Information File format               #
# are given in the paper "The Crystallographic Information File (CIF):       #
# a New Standard Archive File for Crystallography" by S. R. Hall, F. H.      #
# Allen and I. D. Brown [Acta Cryst. (1991), A47, 655-685].                  #
#                                                                            #
# The current version of the core CIF dictionary is obtainable from          #
# ftp://ftp.iucr.org/pub/cif_core.dic. The current version number is 2.4.    #
#                                                                            #
# Software is freely available for graphical display of the structure(s) in  #
# this CIF.  For information consult the CIF home page http://www.iucr.org/  #
# cif/home.html                                                              #
#                                                                            #
# This file may be used for bona fide research purposes within the           #
# scientific community so long as proper attribution is given to the journal # 
# article from which it was obtained.                                        #
#                                                                            #
##############################################################################
                                             
data_global
_audit_creation_method     SHELXL-97
_journal_data_validation_number     ?
_journal_date_recd_electronic     2008-11-10
_journal_date_accepted     2008-11-27
_journal_name_full     'Acta Crystallographica, Section E'
_journal_year     2009
_journal_volume     65
_journal_issue      1
_journal_page_first     m4
_journal_page_last     m5
_journal_paper_category     QM
_journal_coeditor_code     CI2713
_publ_contact_author_name     'Cui, De-Liang'
_publ_contact_author_address
; Institute of Crystal Materials
Shandong University
Jinan 250100
China
;
_publ_contact_author_email     cuidl@sdu.edu.cn
_publ_contact_author_fax     '86 531 8836 1856'
_publ_contact_author_phone     '86 531 8836 1856'
_publ_section_title
;\
Bis(\m-3-carboxy-2-oxidobenzoato)-\k^3^O^1^,<i>O</i>^2^:<i>O</i>^3^;\
\k^3^<i>O</i>^3^:O^1^,<i>O</i>^2^-bis[aqua(2,2'-bipyridine-\
\k^2^<i>N</i>,<i>N</i>')copper(II)]
;
loop_
    _publ_author_name
    _publ_author_footnote
    _publ_author_address
    'Gao, Jing' .
;
Department of Chemistry and Chemical Engineering
Shandong University
Jinan 250100
People's Republic of China
;
    'Zhu, Bao-Yong' .
;
Department of Chemistry
Dezhou University
Dezhou 253023
People's Republic of China
;
    'Cui, De-Liang' .
;
Institute of Crystalline Materials
Shandong University
Jinan 250100
People's Republic of China
;
data_I
_chemical_name_systematic
;
Bis(\m-3-carboxy-2-oxidobenzoato)-
\k^3^O^1^,<i>O</i>^2^:<i>O</i>^3^;\k^3^<i>O</i>^3^:O^1^,<i>O</i>^2^-
bis[aqua(2,2'-bipyridine-\k^2^<i>N</i>,<i>N</i>')copper(II)]
;
_chemical_name_common     ?
_chemical_formula_moiety     'C36 H28 Cu2 N4 O12'
_chemical_formula_sum     'C36 H28 Cu2 N4 O12'
_chemical_formula_iupac     '[Cu2 (C8 H4 O5)2 (C10 H8 N2)2 (H2 O)2]'
_chemical_formula_weight     835.70
_chemical_melting_point     ?
_symmetry_cell_setting     'Triclinic'
_symmetry_space_group_name_H-M     'P -1'
_symmetry_space_group_name_Hall     '-P 1'
loop_
    _symmetry_equiv_pos_as_xyz
    'x, y, z'
    '-x, -y, -z'
_cell_length_a     8.354(5)
_cell_length_b     10.635(5)
_cell_length_c     11.038(5)
_cell_angle_alpha     66.812(5)
_cell_angle_beta     68.070(5)
_cell_angle_gamma     89.269(5)
_cell_volume     825.8(7)
_cell_formula_units_Z     1
_cell_measurement_reflns_used     3943
_cell_measurement_theta_min     2.11
_cell_measurement_theta_max     28.15
_cell_measurement_temperature     293(2)
_exptl_crystal_description     Block
_exptl_crystal_colour     green
_exptl_crystal_size_max     0.20
_exptl_crystal_size_mid     0.20
_exptl_crystal_size_min     0.17
_exptl_crystal_density_diffrn     1.680
_exptl_crystal_density_meas     ?
_exptl_crystal_density_method     'not measured'
_exptl_crystal_F_000     426
_exptl_absorpt_coefficient_mu     1.364
_exptl_absorpt_correction_type     multi-scan
_exptl_absorpt_process_details     '(SADABS; Bruker, 2005)'
_exptl_absorpt_correction_T_min     0.7721
_exptl_absorpt_correction_T_max     0.8013
_exptl_special_details
;
;
_diffrn_ambient_temperature     293(2)
_diffrn_radiation_type     MoK\a
_diffrn_radiation_wavelength     0.71073
_diffrn_radiation_source     'fine-focus sealed tube'
_diffrn_radiation_monochromator     graphite
_diffrn_measurement_device_type     'Bruker APEXII area-detector'
_diffrn_measurement_method     '\f and \w '
_diffrn_detector_area_resol_mean     ?
_diffrn_reflns_number     4985
_diffrn_reflns_av_R_equivalents     0.0164
_diffrn_reflns_av_sigmaI/netI     0.0384
_diffrn_reflns_theta_min     2.11
_diffrn_reflns_theta_max     28.15
_diffrn_reflns_theta_full     26.00
_diffrn_measured_fraction_theta_max     0.913
_diffrn_measured_fraction_theta_full     0.984
_diffrn_reflns_limit_h_min     -11
_diffrn_reflns_limit_h_max     10
_diffrn_reflns_limit_k_min     -11
_diffrn_reflns_limit_k_max     14
_diffrn_reflns_limit_l_min     -14
_diffrn_reflns_limit_l_max     14
_diffrn_standards_number     0
_diffrn_standards_interval_count     .
_diffrn_standards_interval_time     .
_diffrn_standards_decay_%     ?
_refine_special_details
;
Refinement of <i>F</i>^2^ against ALL reflections. The weighted <i>R</i>-factor
<i>wR</i> and goodness of fit <i>S</i> are based on <i>F</i>^2^, conventional
<i>R</i>-factors <i>R</i> are based on <i>F</i>, with <i>F</i> set to zero for
negative <i>F</i>^2^. The threshold expression of <i>F</i>^2^ >
\s(<i>F</i>^2^) is used only for calculating <i>R</i>-factors(gt) <i>etc</i>.
and is not relevant to the choice of reflections for refinement.
<i>R</i>-factors based on <i>F</i>^2^ are statistically about twice as large
as those based on <i>F</i>, and <i>R</i>- factors based on ALL data will be
even larger.
;
_reflns_number_total     3686
_reflns_number_gt     2989
_reflns_threshold_expression     I>2\s(I)
_refine_ls_structure_factor_coef     Fsqd
_refine_ls_matrix_type     full
_refine_ls_R_factor_all     0.0485
_refine_ls_R_factor_gt     0.0355
_refine_ls_wR_factor_gt     0.0792
_refine_ls_wR_factor_ref     0.0838
_refine_ls_goodness_of_fit_ref     1.170
_refine_ls_restrained_S_all     1.170
_refine_ls_number_reflns     3686
_refine_ls_number_parameters     247
_refine_ls_number_restraints     3
_refine_ls_hydrogen_treatment     constr
_refine_ls_weighting_scheme     calc
_refine_ls_weighting_details
            'calc w=1/[\s^2^(Fo^2^)+(0.0284P)^2^+0.2P] where P=(Fo^2^+2Fc^2^)/3'
_atom_sites_solution_hydrogens     geom
_atom_sites_solution_primary     direct
_atom_sites_solution_secondary     difmap
_refine_ls_shift/su_max     0.001
_refine_ls_shift/su_mean     0.000
_refine_diff_density_max     0.324
_refine_diff_density_min     -0.248
_refine_ls_extinction_method     none
_refine_ls_extinction_coef     ?
loop_
    _atom_type_symbol
    _atom_type_description
    _atom_type_scat_dispersion_real
    _atom_type_scat_dispersion_imag
    _atom_type_scat_source
    'C' 'C' 0.0033 0.0016
                         'International Tables Vol C Tables 4.2.6.8 and 6.1.1.4'
    'N' 'N' 0.0061 0.0033
                         'International Tables Vol C Tables 4.2.6.8 and 6.1.1.4'
    'O' 'O' 0.0106 0.0060
                         'International Tables Vol C Tables 4.2.6.8 and 6.1.1.4'
    'Cu' 'Cu' 0.3201 1.2651
                         'International Tables Vol C Tables 4.2.6.8 and 6.1.1.4'
    'H' 'H' 0.0000 0.0000
                         'International Tables Vol C Tables 4.2.6.8 and 6.1.1.4'
_computing_data_collection     'APEX2 (Bruker, 2005)'
_computing_cell_refinement     'SAINT (Bruker, 2005)'
_computing_data_reduction     'SAINT (Bruker, 2005)'
_computing_structure_solution     'SIR97 (Altomare <i>et al.</i>,  1999)'
_computing_structure_refinement     'SHELXL97 (Sheldrick, 2008)'
_computing_molecular_graphics     'SHELXTL (Sheldrick, 2008)'
_computing_publication_material     'WinGX (Farrugia, 1999)'
loop_
    _atom_site_type_symbol
    _atom_site_label
    _atom_site_fract_x
    _atom_site_fract_y
    _atom_site_fract_z
    _atom_site_U_iso_or_equiv
    _atom_site_adp_type
    _atom_site_calc_flag
    _atom_site_refinement_flags
    _atom_site_occupancy
    _atom_site_disorder_assembly
    _atom_site_disorder_group
    Cu Cu1 1.02424(4) 0.40419(3) 0.79285(3) 0.03492(11) Uani d . 1 . .
    O O1 0.8041(2) 0.2876(2) 0.78123(19) 0.0477(5) Uani d D 1 . .
    H H1A 0.8460 0.2870 0.7003 0.050(9) Uiso d RD 1 . .
    H H1B 0.7220 0.3329 0.7808 0.073(11) Uiso d RD 1 . .
    O O2 0.8826(2) 0.50132(17) 0.89930(16) 0.0386(4) Uani d . 1 . .
    O O5 0.7156(2) 0.47764(18) 1.14597(18) 0.0428(4) Uani d D 1 . .
    H H5 0.7925 0.4761 1.0720 0.079(11) Uiso d RD 1 . .
    O O3 1.0772(2) 0.56037(18) 0.61539(18) 0.0475(5) Uani d . 1 . .
    O O6 0.4835(2) 0.5775(2) 1.19418(19) 0.0472(5) Uani d . 1 . .
    O O4 1.0474(3) 0.7547(2) 0.46051(18) 0.0546(5) Uani d . 1 . .
    C C1 0.8480(3) 0.6833(2) 0.6998(2) 0.0328(5) Uani d . 1 . .
    C C2 0.7521(3) 0.7865(3) 0.6566(3) 0.0429(6) Uani d . 1 . .
    H H2 0.7839 0.8396 0.5588 0.052 Uiso calc R 1 . .
    N N2 1.2225(3) 0.3176(2) 0.7039(2) 0.0342(5) Uani d . 1 . .
    C C5 0.6589(3) 0.6344(2) 0.9478(2) 0.0319(5) Uani d . 1 . .
    C C8 0.6095(3) 0.5615(3) 1.1045(3) 0.0351(5) Uani d . 1 . .
    C C6 0.8000(3) 0.6034(2) 0.8478(2) 0.0297(5) Uani d . 1 . .
    C C14 1.1417(3) 0.1660(2) 0.9492(3) 0.0344(5) Uani d . 1 . .
    N N1 1.0135(3) 0.2428(2) 0.9707(2) 0.0343(5) Uani d . 1 . .
    C C13 1.2642(3) 0.2115(2) 0.7976(3) 0.0345(5) Uani d . 1 . .
    C C9 1.3259(3) 0.3668(3) 0.5628(3) 0.0420(6) Uani d . 1 . .
    H H9 1.2961 0.4392 0.4976 0.050 Uiso calc R 1 . .
    C C10 1.4742(4) 0.3132(3) 0.5122(3) 0.0507(7) Uani d . 1 . .
    H H10 1.5434 0.3484 0.4142 0.061 Uiso calc R 1 . .
    C C4 0.5662(3) 0.7384(3) 0.8979(3) 0.0416(6) Uani d . 1 . .
    H H4 0.4723 0.7571 0.9635 0.050 Uiso calc R 1 . .
    C C7 0.9998(3) 0.6649(3) 0.5847(3) 0.0371(6) Uani d . 1 . .
    C C3 0.6113(4) 0.8133(3) 0.7535(3) 0.0482(7) Uani d . 1 . .
    H H3 0.5477 0.8815 0.7212 0.058 Uiso calc R 1 . .
    C C12 1.4127(4) 0.1550(3) 0.7521(3) 0.0485(7) Uani d . 1 . .
    H H12 1.4408 0.0823 0.8182 0.058 Uiso calc R 1 . .
    C C11 1.5186(4) 0.2078(3) 0.6077(3) 0.0536(8) Uani d . 1 . .
    H H11 1.6199 0.1717 0.5755 0.064 Uiso calc R 1 . .
    C C15 1.1534(4) 0.0535(3) 1.0627(3) 0.0464(7) Uani d . 1 . .
    H H15 1.2411 0.0001 1.0461 0.056 Uiso calc R 1 . .
    C C17 0.9043(4) 0.1000(3) 1.2207(3) 0.0521(7) Uani d . 1 . .
    H H17 0.8221 0.0799 1.3130 0.063 Uiso calc R 1 . .
    C C18 0.8958(4) 0.2081(3) 1.1050(3) 0.0442(6) Uani d . 1 . .
    H H18 0.8051 0.2593 1.1202 0.053 Uiso calc R 1 . .
    C C16 1.0337(4) 0.0218(3) 1.2004(3) 0.0537(8) Uani d . 1 . .
    H H16 1.0410 -0.0519 1.2783 0.064 Uiso calc R 1 . .
loop_
    _atom_site_aniso_label
    _atom_site_aniso_U_11
    _atom_site_aniso_U_22
    _atom_site_aniso_U_33
    _atom_site_aniso_U_12
    _atom_site_aniso_U_13
    _atom_site_aniso_U_23
    Cu1 0.04080(18) 0.03336(18) 0.02357(16) 0.01615(13) -0.01105(12)
                                                                    -0.00717(12)
    O1 0.0447(10) 0.0642(13) 0.0384(11) 0.0230(10) -0.0178(9) -0.0249(10)
    O2 0.0488(10) 0.0383(10) 0.0242(8) 0.0205(8) -0.0135(7) -0.0103(7)
    O5 0.0467(10) 0.0488(11) 0.0264(9) 0.0202(9) -0.0107(8) -0.0137(8)
    O3 0.0555(11) 0.0443(11) 0.0262(9) 0.0261(9) -0.0092(8) -0.0059(8)
    O6 0.0440(10) 0.0587(12) 0.0378(10) 0.0187(9) -0.0114(8) -0.0241(9)
    O4 0.0678(13) 0.0475(11) 0.0248(9) 0.0273(10) -0.0096(9) -0.0011(8)
    C1 0.0371(13) 0.0301(13) 0.0296(12) 0.0095(10) -0.0145(10) -0.0100(10)
    C2 0.0507(16) 0.0395(15) 0.0331(14) 0.0143(12) -0.0185(12) -0.0085(12)
    N2 0.0383(11) 0.0321(11) 0.0316(11) 0.0103(9) -0.0150(9) -0.0120(9)
    C5 0.0338(12) 0.0318(13) 0.0309(12) 0.0079(10) -0.0134(10) -0.0136(10)
    C8 0.0346(13) 0.0369(14) 0.0344(13) 0.0052(11) -0.0119(11) -0.0175(11)
    C6 0.0330(12) 0.0277(12) 0.0288(12) 0.0082(10) -0.0136(10) -0.0110(10)
    C14 0.0427(14) 0.0268(12) 0.0368(13) 0.0081(10) -0.0214(11) -0.0112(11)
    N1 0.0406(11) 0.0293(11) 0.0287(10) 0.0083(9) -0.0135(9) -0.0083(9)
    C13 0.0378(13) 0.0291(13) 0.0386(14) 0.0085(10) -0.0180(11) -0.0136(11)
    C9 0.0462(15) 0.0398(15) 0.0351(14) 0.0097(12) -0.0124(12) -0.0148(12)
    C10 0.0457(16) 0.0519(18) 0.0434(16) 0.0078(13) -0.0042(13) -0.0222(14)
    C4 0.0396(14) 0.0444(15) 0.0417(15) 0.0171(12) -0.0144(12) -0.0210(12)
    C7 0.0430(14) 0.0350(14) 0.0262(12) 0.0098(11) -0.0135(11) -0.0064(11)
    C3 0.0534(16) 0.0428(16) 0.0479(16) 0.0251(13) -0.0246(14) -0.0149(13)
    C12 0.0488(16) 0.0416(16) 0.0586(18) 0.0202(13) -0.0248(14) -0.0216(14)
    C11 0.0397(15) 0.0534(18) 0.062(2) 0.0163(13) -0.0105(14) -0.0286(16)
    C15 0.0559(17) 0.0329(14) 0.0512(17) 0.0139(12) -0.0295(14) -0.0108(13)
    C17 0.0705(19) 0.0396(16) 0.0288(14) 0.0033(14) -0.0141(13) -0.0027(12)
    C18 0.0507(16) 0.0360(14) 0.0351(14) 0.0103(12) -0.0132(12) -0.0082(12)
    C16 0.076(2) 0.0358(15) 0.0418(16) 0.0098(14) -0.0311(15) -0.0020(13)
_geom_special_details
;
All e.s.d.'s (except the e.s.d. in the dihedral angle between two l.s. planes)
are estimated using the full covariance matrix. The cell e.s.d.'s are taken
into account individually in the estimation of e.s.d.'s in distances, angles
and torsion angles; correlations between e.s.d.'s in cell parameters are only
used when they are defined by crystal symmetry. An approximate (isotropic)
treatment of cell e.s.d.'s is used for estimating e.s.d.'s involving l.s.
planes.
;
loop_
    _geom_bond_atom_site_label_1
    _geom_bond_atom_site_label_2
    _geom_bond_site_symmetry_2
    _geom_bond_distance
    _geom_bond_publ_flag
    Cu1 O3 . 1.8976(18) y
    Cu1 O2 . 1.9325(17) y
    Cu1 N2 . 2.004(2) y
    Cu1 N1 . 2.007(2) y
    Cu1 O1 . 2.301(2) y
    Cu1 O5 2_767 2.931(2) y
    O1 H1A . 0.83 ?
    O1 H1B . 0.83 ?
    O2 C6 . 1.328(3) ?
    O5 C8 . 1.324(3) ?
    O5 H5 . 0.84 ?
    O3 C7 . 1.272(3) ?
    O6 C8 . 1.211(3) ?
    O4 C7 . 1.233(3) ?
    C1 C2 . 1.387(3) ?
    C1 C6 . 1.407(3) ?
    C1 C7 . 1.499(3) ?
    C2 C3 . 1.378(4) ?
    C2 H2 . 0.93 ?
    N2 C13 . 1.344(3) ?
    N2 C9 . 1.346(3) ?
    C5 C4 . 1.394(3) ?
    C5 C6 . 1.422(3) ?
    C5 C8 . 1.477(3) ?
    C14 N1 . 1.346(3) ?
    C14 C15 . 1.385(3) ?
    C14 C13 . 1.475(3) ?
    N1 C18 . 1.338(3) ?
    C13 C12 . 1.380(3) ?
    C9 C10 . 1.374(4) ?
    C9 H9 . 0.93 ?
    C10 C11 . 1.362(4) ?
    C10 H10 . 0.93 ?
    C4 C3 . 1.369(4) ?
    C4 H4 . 0.93 ?
    C3 H3 . 0.93 ?
    C12 C11 . 1.376(4) ?
    C12 H12 . 0.93 ?
    C11 H11 . 0.93 ?
    C15 C16 . 1.376(4) ?
    C15 H15 . 0.93 ?
    C17 C16 . 1.361(4) ?
    C17 C18 . 1.367(4) ?
    C17 H17 . 0.93 ?
    C18 H18 . 0.93 ?
    C16 H16 . 0.93 ?
loop_
    _geom_angle_atom_site_label_1
    _geom_angle_atom_site_label_2
    _geom_angle_atom_site_label_3
    _geom_angle_site_symmetry_1
    _geom_angle_site_symmetry_3
    _geom_angle
    _geom_angle_publ_flag
    O3 Cu1 O2 . . 91.52(8) ?
    O3 Cu1 N2 . . 92.25(8) ?
    O2 Cu1 N2 . . 162.60(8) ?
    O3 Cu1 N1 . . 169.99(8) ?
    O2 Cu1 N1 . . 93.53(8) ?
    N2 Cu1 N1 . . 80.43(8) ?
    O3 Cu1 O1 . . 96.20(8) ?
    O2 Cu1 O1 . . 98.23(8) ?
    N2 Cu1 O1 . . 98.25(8) ?
    N1 Cu1 O1 . . 91.63(8) ?
    O3 Cu1 O5 . 2_767 92.34(8) ?
    O2 Cu1 O5 . 2_767 79.41(8) ?
    N2 Cu1 O5 . 2_767 83.47(8) ?
    N1 Cu1 O5 . 2_767 80.11(8) ?
    O1 Cu1 O5 . 2_767 171.22(6) ?
    Cu1 O1 H1A . . 105.3 ?
    Cu1 O1 H1B . . 110.7 ?
    H1A O1 H1B . . 104.9 ?
    C6 O2 Cu1 . . 124.77(15) ?
    C8 O5 H5 . . 107.2 ?
    C7 O3 Cu1 . . 130.12(16) ?
    C2 C1 C6 . . 118.8(2) ?
    C2 C1 C7 . . 117.6(2) ?
    C6 C1 C7 . . 123.6(2) ?
    C3 C2 C1 . . 122.4(2) ?
    C3 C2 H2 . . 118.8 ?
    C1 C2 H2 . . 118.8 ?
    C13 N2 C9 . . 118.9(2) ?
    C13 N2 Cu1 . . 115.19(16) ?
    C9 N2 Cu1 . . 125.39(17) ?
    C4 C5 C6 . . 119.7(2) ?
    C4 C5 C8 . . 118.5(2) ?
    C6 C5 C8 . . 121.8(2) ?
    O6 C8 O5 . . 119.4(2) ?
    O6 C8 C5 . . 124.2(2) ?
    O5 C8 C5 . . 116.3(2) ?
    O2 C6 C1 . . 123.1(2) ?
    O2 C6 C5 . . 118.1(2) ?
    C1 C6 C5 . . 118.8(2) ?
    N1 C14 C15 . . 121.3(2) ?
    N1 C14 C13 . . 114.6(2) ?
    C15 C14 C13 . . 124.1(2) ?
    C18 N1 C14 . . 118.6(2) ?
    C18 N1 Cu1 . . 126.46(17) ?
    C14 N1 Cu1 . . 114.96(15) ?
    N2 C13 C12 . . 121.3(2) ?
    N2 C13 C14 . . 114.3(2) ?
    C12 C13 C14 . . 124.5(2) ?
    N2 C9 C10 . . 121.9(3) ?
    N2 C9 H9 . . 119.0 ?
    C10 C9 H9 . . 119.0 ?
    C11 C10 C9 . . 119.1(3) ?
    C11 C10 H10 . . 120.5 ?
    C9 C10 H10 . . 120.5 ?
    C3 C4 C5 . . 120.9(2) ?
    C3 C4 H4 . . 119.5 ?
    C5 C4 H4 . . 119.5 ?
    O4 C7 O3 . . 121.6(2) ?
    O4 C7 C1 . . 117.8(2) ?
    O3 C7 C1 . . 120.6(2) ?
    C4 C3 C2 . . 119.3(2) ?
    C4 C3 H3 . . 120.3 ?
    C2 C3 H3 . . 120.3 ?
    C11 C12 C13 . . 119.1(3) ?
    C11 C12 H12 . . 120.4 ?
    C13 C12 H12 . . 120.4 ?
    C10 C11 C12 . . 119.7(3) ?
    C10 C11 H11 . . 120.2 ?
    C12 C11 H11 . . 120.2 ?
    C16 C15 C14 . . 119.2(3) ?
    C16 C15 H15 . . 120.4 ?
    C14 C15 H15 . . 120.4 ?
    C16 C17 C18 . . 119.8(3) ?
    C16 C17 H17 . . 120.1 ?
    C18 C17 H17 . . 120.1 ?
    N1 C18 C17 . . 122.2(3) ?
    N1 C18 H18 . . 118.9 ?
    C17 C18 H18 . . 118.9 ?
    C17 C16 C15 . . 118.9(3) ?
    C17 C16 H16 . . 120.5 ?
    C15 C16 H16 . . 120.5 ?
loop_
    _geom_torsion_atom_site_label_1
    _geom_torsion_atom_site_label_2
    _geom_torsion_atom_site_label_3
    _geom_torsion_atom_site_label_4
    _geom_torsion_site_symmetry_1
    _geom_torsion_site_symmetry_2
    _geom_torsion_site_symmetry_3
    _geom_torsion_site_symmetry_4
    _geom_torsion
    _geom_torsion_publ_flag
    O3 Cu1 O2 C6 . . . . 27.15(19) ?
    N2 Cu1 O2 C6 . . . . 129.6(3) ?
    N1 Cu1 O2 C6 . . . . -161.50(19) ?
    O1 Cu1 O2 C6 . . . . -69.34(19) ?
    O2 Cu1 O3 C7 . . . . -19.2(2) ?
    N2 Cu1 O3 C7 . . . . 177.8(2) ?
    N1 Cu1 O3 C7 . . . . -139.5(4) ?
    O1 Cu1 O3 C7 . . . . 79.3(2) ?
    C6 C1 C2 C3 . . . . -0.2(4) ?
    C7 C1 C2 C3 . . . . -179.3(2) ?
    O3 Cu1 N2 C13 . . . . 166.35(18) ?
    O2 Cu1 N2 C13 . . . . 64.0(3) ?
    N1 Cu1 N2 C13 . . . . -6.78(17) ?
    O1 Cu1 N2 C13 . . . . -97.06(18) ?
    O3 Cu1 N2 C9 . . . . -5.6(2) ?
    O2 Cu1 N2 C9 . . . . -107.9(3) ?
    N1 Cu1 N2 C9 . . . . -178.7(2) ?
    O1 Cu1 N2 C9 . . . . 91.0(2) ?
    C4 C5 C8 O6 . . . . 6.7(4) ?
    C6 C5 C8 O6 . . . . -174.7(2) ?
    C4 C5 C8 O5 . . . . -170.9(2) ?
    C6 C5 C8 O5 . . . . 7.6(3) ?
    Cu1 O2 C6 C1 . . . . -21.3(3) ?
    Cu1 O2 C6 C5 . . . . 160.03(16) ?
    C2 C1 C6 O2 . . . . 179.2(2) ?
    C7 C1 C6 O2 . . . . -1.8(4) ?
    C2 C1 C6 C5 . . . . -2.2(4) ?
    C7 C1 C6 C5 . . . . 176.8(2) ?
    C4 C5 C6 O2 . . . . -178.3(2) ?
    C8 C5 C6 O2 . . . . 3.1(3) ?
    C4 C5 C6 C1 . . . . 3.0(4) ?
    C8 C5 C6 C1 . . . . -175.6(2) ?
    C15 C14 N1 C18 . . . . -0.2(4) ?
    C13 C14 N1 C18 . . . . 179.5(2) ?
    C15 C14 N1 Cu1 . . . . 178.29(19) ?
    C13 C14 N1 Cu1 . . . . -2.0(3) ?
    O3 Cu1 N1 C18 . . . . 139.6(4) ?
    O2 Cu1 N1 C18 . . . . 19.4(2) ?
    N2 Cu1 N1 C18 . . . . -177.0(2) ?
    O1 Cu1 N1 C18 . . . . -78.9(2) ?
    O3 Cu1 N1 C14 . . . . -38.7(5) ?
    O2 Cu1 N1 C14 . . . . -158.90(17) ?
    N2 Cu1 N1 C14 . . . . 4.66(17) ?
    O1 Cu1 N1 C14 . . . . 102.75(18) ?
    C9 N2 C13 C12 . . . . 1.7(4) ?
    Cu1 N2 C13 C12 . . . . -170.8(2) ?
    C9 N2 C13 C14 . . . . -179.9(2) ?
    Cu1 N2 C13 C14 . . . . 7.6(3) ?
    N1 C14 C13 N2 . . . . -3.7(3) ?
    C15 C14 C13 N2 . . . . 176.0(2) ?
    N1 C14 C13 C12 . . . . 174.7(2) ?
    C15 C14 C13 C12 . . . . -5.6(4) ?
    C13 N2 C9 C10 . . . . -1.1(4) ?
    Cu1 N2 C9 C10 . . . . 170.6(2) ?
    N2 C9 C10 C11 . . . . -0.5(4) ?
    C6 C5 C4 C3 . . . . -1.4(4) ?
    C8 C5 C4 C3 . . . . 177.2(2) ?
    Cu1 O3 C7 O4 . . . . -176.2(2) ?
    Cu1 O3 C7 C1 . . . . 4.4(4) ?
    C2 C1 C7 O4 . . . . 10.8(4) ?
    C6 C1 C7 O4 . . . . -168.3(2) ?
    C2 C1 C7 O3 . . . . -169.8(3) ?
    C6 C1 C7 O3 . . . . 11.1(4) ?
    C5 C4 C3 C2 . . . . -0.9(4) ?
    C1 C2 C3 C4 . . . . 1.8(4) ?
    N2 C13 C12 C11 . . . . -0.7(4) ?
    C14 C13 C12 C11 . . . . -178.9(3) ?
    C9 C10 C11 C12 . . . . 1.4(5) ?
    C13 C12 C11 C10 . . . . -0.8(4) ?
    N1 C14 C15 C16 . . . . -1.5(4) ?
    C13 C14 C15 C16 . . . . 178.8(2) ?
    C14 N1 C18 C17 . . . . 1.7(4) ?
    Cu1 N1 C18 C17 . . . . -176.6(2) ?
    C16 C17 C18 N1 . . . . -1.5(5) ?
    C18 C17 C16 C15 . . . . -0.2(5) ?
    C14 C15 C16 C17 . . . . 1.6(4) ?
    O5 Cu1 O2 C6 2_767 . . . 119.26(19) ?
    O5 Cu1 O3 C7 2_767 . . . -98.6(3) ?
    O5 Cu1 N2 C13 2_767 . . . 74.20(18) ?
    O5 Cu1 N2 C9 2_767 . . . -97.7(2) ?
    O5 Cu1 N1 C18 2_767 . . . 98.1(2) ?
    O5 Cu1 N1 C14 2_767 . . . -80.29(18) ?
loop_
    _geom_hbond_atom_site_label_D
    _geom_hbond_atom_site_label_H
    _geom_hbond_atom_site_label_A
    _geom_hbond_site_symmetry_A
    _geom_hbond_distance_DH
    _geom_hbond_distance_HA
    _geom_hbond_distance_DA
    _geom_hbond_angle_DHA
    O5 H5 O2 . 0.84 1.67 2.461(2) 156
    O1 H1B O6 2_667 0.83 1.93 2.763(3) 173
    O1 H1A O4 2_766 0.83 1.89 2.706(3) 167
