# Supplementary material for: Bis(μ-3-carb­oxy-2-oxidobenzoato)-κ3O1,O 2:O 3;κ3 O 3:O1,O 2-bis­[aqua­(2,2′-bipyridine-κ2 N,N′)copper(II)]
Source: Acta Crystallogr Sect E Struct Rep Online. 2008 Dec 3;65(Pt 1):m4–5. doi: 10.1107/S1600536808039913 (PMC2967848; doi:10.1107/S1600536808039913)
Supplement: Supplementary file 2 [file e-65-000m4-Isup2.hkl]

# 
# h,k,l, Fc-squared, Fo-squared, sigma(Fo-squared) and status flag 
# 
data_I
_shelx_title '                                     test in P-1' 
_shelx_refln_list_code          4 
_shelx_F_calc_maximum      246.42 
_exptl_crystal_F_000       426.00 
_reflns_d_resolution_high  0.7532 
 
loop_ 
 _symmetry_equiv_pos_as_xyz 
 'x, y, z' 
 '-x, -y, -z' 
 
_cell_length_a     8.3540 
_cell_length_b    10.6350 
_cell_length_c    11.0380 
_cell_angle_alpha  66.812 
_cell_angle_beta   68.070 
_cell_angle_gamma  89.269 
 
_shelx_F_squared_multiplier     1.000 
 
loop_ 
 _refln_index_h 
 _refln_index_k 
 _refln_index_l 
 _refln_F_squared_calc 
 _refln_F_squared_meas 
 _refln_F_squared_sigma 
 _refln_observed_status 
   2   0   0     4283.12     4578.61     76.89 o 
   3   0   0      330.03      305.18      6.08 o 
   4   0   0     1442.54     1368.62     19.54 o 
   5   0   0      389.21      370.39      6.73 o 
   6   0   0      248.91      248.87      5.92 o 
   7   0   0       65.88       67.62      4.49 o 
   8   0   0       72.43       84.69      7.98 o 
  -9   1   0       31.76       31.14      7.06 o 
  -8   1   0       72.90       75.54      7.98 o 
  -7   1   0        9.93       13.45      4.36 o 
  -6   1   0       25.48       25.44      2.31 o 
  -5   1   0        1.36        5.28      1.69 o 
  -4   1   0     1141.12     1144.80     16.92 o 
  -3   1   0     1013.05      997.26     14.30 o 
  -2   1   0     3485.25     3532.32     42.89 o 
  -1   1   0      912.71      927.40     16.34 o 
   0   1   0    10219.10    10717.97    181.91 o 
   1   1   0     6529.16     7241.79    119.45 o 
   2   1   0       24.31       27.79      1.84 o 
   3   1   0      911.43      869.41     13.11 o 
   4   1   0      534.67      505.41      9.62 o 
   5   1   0      194.35      195.30      6.42 o 
   6   1   0      475.17      467.09     10.65 o 
   7   1   0       34.73       32.26      3.61 o 
   8   1   0      148.58      155.01     10.44 o 
 -10   2   0       40.98       57.24      9.76 o 
  -9   2   0      100.13      116.07     10.75 o 
  -8   2   0       10.98        7.25      4.67 o 
  -7   2   0      240.07      227.65      7.87 o 
  -6   2   0      307.97      305.76      8.03 o 
  -5   2   0      502.71      514.27     10.29 o 
  -4   2   0     1107.19     1174.51     17.21 o 
  -3   2   0       37.55       51.32      2.40 o 
  -2   2   0        0.28        0.95      0.77 o 
  -1   2   0      113.02      124.18      2.98 o 
   0   2   0     1000.76     1101.26     20.27 o 
   1   2   0     1469.43     1526.67     28.31 o 
   2   2   0      308.37      303.65      6.10 o 
   3   2   0      832.59      817.47     12.99 o 
   4   2   0      168.04      160.35      5.21 o 
   5   2   0        2.06       -0.31      1.67 o 
   6   2   0      311.23      309.96      9.73 o 
   7   2   0      216.45      224.04     11.79 o 
   8   2   0        2.84        5.40      5.10 o 
 -10   3   0       32.33       56.01      9.76 o 
  -9   3   0      145.80      147.45     11.79 o 
  -8   3   0       34.95       45.45      7.06 o 
  -7   3   0      279.05      290.85     13.02 o 
  -6   3   0     2529.78     2543.55     52.75 o 
  -5   3   0      640.18      615.00     12.65 o 
  -4   3   0     1301.77     1299.08     18.67 o 
  -3   3   0      761.75      749.56     12.74 o 
  -2   3   0      545.37      507.07      8.32 o 
  -1   3   0     1202.86     1204.91     16.54 o 
   0   3   0        0.95       -0.50      1.26 o 
   1   3   0       39.45       40.70      4.42 o 
   2   3   0       57.71       61.95      2.33 o 
   3   3   0       57.00       50.97      2.41 o 
   4   3   0       44.41       49.50      4.45 o 
   5   3   0      194.88      211.30      6.93 o 
   6   3   0       13.36        7.25      4.05 o 
   7   3   0      245.44      235.58     12.71 o 
   8   3   0       98.16      102.81      9.70 o 
   9   3   0        0.64       10.99      6.08 o 
 -10   4   0       37.94       38.44      8.84 o 
  -9   4   0       43.90       35.80      7.62 o 
  -8   4   0      262.69      288.70     14.74 o 
  -7   4   0        2.04        3.93      4.30 o 
  -6   4   0     1686.90     1678.61     39.12 o 
  -5   4   0      538.37      524.72     17.07 o 
  -4   4   0      111.43       86.52      4.33 o 
  -3   4   0      541.47      437.60      8.10 o 
  -2   4   0      163.34      133.54      3.96 o 
  -1   4   0       94.71       62.29      2.93 o 
   0   4   0       12.40        7.73      1.53 o 
   1   4   0        6.47       15.13      2.67 o 
   2   4   0      487.22      478.06      9.40 o 
   3   4   0      285.83      304.92      5.95 o 
   4   4   0        0.79        0.43      2.40 o 
   5   4   0       30.85       32.67      5.53 o 
   6   4   0        6.75        2.21      4.24 o 
   7   4   0        0.12        0.12      4.36 o 
   8   4   0       71.82       73.88      9.21 o 
  -8   5   0      193.58      198.06     12.84 o 
  -7   5   0        0.97        0.80      4.18 o 
  -6   5   0      192.54      202.66     11.55 o 
  -5   5   0      359.76      357.00     14.13 o 
  -4   5   0      579.24      574.71     17.99 o 
  -3   5   0     1443.56     1531.65     21.89 o 
  -2   5   0     1564.90     1436.60     20.68 o 
  -1   5   0        8.16        5.46      1.61 o 
   0   5   0     1816.71     1857.24     26.06 o 
   1   5   0     1520.71     1502.89     77.75 o 
   2   5   0     1423.51     1414.67     21.64 o 
   3   5   0     1027.39     1068.82     22.94 o 
   4   5   0      475.13      499.84     17.44 o 
   5   5   0       54.89       55.09      7.00 o 
   6   5   0       14.85       14.62      5.59 o 
   7   5   0        8.00        8.17      5.53 o 
   8   5   0        0.68       -5.04      5.16 o 
  -9   6   0        7.02       14.80      7.92 o 
  -8   6   0       57.94       43.17      8.11 o 
  -7   6   0       82.28       67.55      8.84 o 
  -6   6   0        9.05        4.24      4.48 o 
  -5   6   0       84.76       94.52      8.60 o 
  -4   6   0      136.45      130.44      8.84 o 
  -3   6   0      966.88     1024.44     26.65 o 
  -2   6   0     1251.19     1228.98     19.04 o 
  -1   6   0       30.07       23.96      2.54 o 
   0   6   0      566.73      536.50     15.38 o 
   1   6   0     2183.43     2148.05     42.99 o 
   2   6   0     1391.18     1387.58     22.23 o 
   3   6   0      134.58      120.00      8.72 o 
   4   6   0      735.72      720.01     22.60 o 
   5   6   0      152.44      161.33     11.12 o 
   6   6   0       68.19       76.58      9.09 o 
   7   6   0       17.62        5.83      6.39 o 
  -9   7   0       29.18       29.91      9.15 o 
  -8   7   0      116.56      111.10     11.67 o 
  -7   7   0      223.00      249.95     14.80 o 
  -6   7   0       42.21       52.14      7.98 o 
  -5   7   0        9.67       16.40      5.47 o 
  -4   7   0       74.35       85.86      8.29 o 
  -3   7   0        0.63        2.70      4.11 o 
  -2   7   0      567.79      573.21     11.63 o 
  -1   7   0       81.91       84.68      4.54 o 
   0   7   0       21.59       17.61      2.89 o 
   1   7   0        7.52        1.57      2.79 o 
   2   7   0      188.59      179.91      7.10 o 
   3   7   0        1.39       -0.86      3.99 o 
   4   7   0      188.08      215.01     12.59 o 
   5   7   0      291.64      317.94     16.03 o 
   6   7   0       43.46       37.71      8.05 o 
  -8   8   0       74.53       55.89      9.95 o 
  -7   8   0      239.60      264.63     16.34 o 
  -6   8   0      140.73      170.91     12.84 o 
  -5   8   0      165.08      161.21     12.10 o 
  -4   8   0      233.17      219.00     12.84 o 
  -3   8   0     1474.17     1391.56     35.93 o 
  -2   8   0      269.18      255.97     13.08 o 
  -1   8   0      191.60      196.56      7.19 o 
   0   8   0       14.53       15.72      3.13 o 
   1   8   0        1.62        1.85      2.09 o 
   2   8   0       45.31       42.62      6.39 o 
   3   8   0        7.02       -2.15      4.54 o 
   4   8   0       11.19        1.54      4.85 o 
   5   8   0       25.95       31.38      7.80 o 
   6   8   0        3.82       12.28      7.00 o 
  -8   9   0       91.40       78.61     11.85 o 
  -7   9   0      128.09      107.41     11.85 o 
  -6   9   0      386.10      401.77     20.14 o 
  -5   9   0      466.26      455.81     20.14 o 
  -4   9   0       16.22       24.50      6.69 o 
  -3   9   0        2.69        6.57      4.79 o 
  -2   9   0       91.61       93.53      8.90 o 
  -1   9   0      171.52      169.56     11.18 o 
   0   9   0       46.49       49.48      4.67 o 
   1   9   0        9.49       11.79      4.85 o 
   2   9   0        1.48        2.70      4.48 o 
   3   9   0       14.61       14.86      5.90 o 
   4   9   0        3.25        7.74      5.96 o 
   5   9   0        0.54        0.18      6.26 o 
  -7  10   0        5.11        0.68      7.25 o 
  -6  10   0       86.29       65.59     10.07 o 
  -5  10   0      135.24      135.78     12.28 o 
  -4  10   0      205.85      202.85     13.94 o 
  -3  10   0       24.94       14.19      5.71 o 
  -2  10   0       83.11       89.54      9.52 o 
  -1  10   0      252.93      291.41     15.41 o 
   0  10   0      202.39      212.80     13.57 o 
   1  10   0       78.05       82.48      8.72 o 
   2  10   0        3.30        2.15      5.59 o 
   3  10   0       21.10       23.71      7.06 o 
   4  10   0       42.79       38.94      8.54 o 
  -6  11   0        0.32        7.00      7.62 o 
  -5  11   0        1.18       -2.09      5.96 o 
  -4  11   0       68.38       65.41      9.76 o 
  -3  11   0       23.13       30.28      7.55 o 
  -2  11   0       62.00       66.57      9.27 o 
  -1  11   0      253.55      241.35     15.05 o 
   2  11   0       52.54       52.45      8.72 o 
   3  11   0        3.25        5.22      6.26 o 
  -5  12   0        1.25       10.56      8.35 o 
  -4  12   0       15.03       13.70      7.92 o 
  -3  12   0        5.36       -2.46      5.96 o 
  -2  12   0        2.86        3.13      6.63 o 
  -1  12   0       26.46       26.47      8.48 o 
   2 -12   1      104.22      130.01     12.96 o 
   3 -12   1      111.02      122.52     12.90 o 
   4 -12   1       49.59       43.79      9.95 o 
  -2 -11   1        6.95       -0.12      7.00 o 
  -1 -11   1       12.18       16.77      7.43 o 
   2 -11   1       27.10       30.09      7.62 o 
   3 -11   1      126.07      123.75     12.22 o 
   4 -11   1      147.61      143.58     13.02 o 
   5 -11   1      132.17      149.79     14.00 o 
   6 -11   1      202.52      204.44     16.77 o 
  -3 -10   1        1.38        3.68      6.33 o 
  -2 -10   1        0.26       11.12      6.63 o 
  -1 -10   1      130.06      155.74     11.61 o 
   0 -10   1        0.82        0.06      4.85 o 
   1 -10   1      107.85      128.85     10.81 o 
   2 -10   1       28.33       47.47      7.86 o 
   3 -10   1       23.05       18.06      6.45 o 
   4 -10   1      177.14      154.27     12.90 o 
   5 -10   1      118.31       94.33     11.30 o 
   6 -10   1       45.47       37.34      8.97 o 
   7 -10   1       65.09       76.09     12.04 o 
  -4  -9   1      128.70      140.33     12.90 o 
  -3  -9   1       76.59       73.39      9.58 o 
  -2  -9   1       13.96       22.35      6.39 o 
  -1  -9   1       20.68       14.68      5.59 o 
   0  -9   1        0.94        0.07      3.15 o 
   1  -9   1       44.63       39.80      4.53 o 
   2  -9   1      155.70      153.10     11.05 o 
   3  -9   1      259.17      253.88     14.43 o 
   4  -9   1      106.96       94.64     10.07 o 
   5  -9   1        0.45       -0.18      5.53 o 
   6  -9   1        0.73       -1.47      5.77 o 
   7  -9   1       63.57       67.37     10.81 o 
   8  -9   1       89.14       94.82     12.84 o 
  -5  -8   1        3.56        3.32      6.26 o 
  -4  -8   1        2.56        1.90      5.10 o 
  -3  -8   1      102.64      109.07     10.01 o 
  -2  -8   1      190.27      195.91     11.85 o 
  -1  -8   1      381.09      380.64     15.35 o 
   0  -8   1      294.86      288.90      9.20 o 
   1  -8   1      166.81      183.29      7.26 o 
   2  -8   1      174.35      166.63      6.88 o 
   3  -8   1      220.36      233.49     12.84 o 
   4  -8   1       65.03       53.86      7.68 o 
   5  -8   1      182.95      168.76     12.47 o 
   6  -8   1       74.87       80.14      9.64 o 
   7  -8   1        6.02       14.80      6.88 o 
   8  -8   1       32.89       36.17      9.33 o 
   9  -8   1       42.36       37.83     10.07 o 
  -6  -7   1       35.22       46.92      8.84 o 
  -5  -7   1      140.70      154.33     12.28 o 
  -4  -7   1      136.05      135.66     11.18 o 
  -3  -7   1      133.76      155.07     10.81 o 
  -2  -7   1      463.09      437.02     16.58 o 
  -1  -7   1      401.62      456.27     12.37 o 
   0  -7   1      493.73      469.33     13.05 o 
   1  -7   1      283.38      273.21      9.86 o 
   2  -7   1     1171.00     1133.74     25.70 o 
   3  -7   1     1834.00     1901.91     43.73 o 
   4  -7   1      778.26      755.32     24.07 o 
   5  -7   1      123.53      148.62     11.30 o 
   6  -7   1      376.16      351.78     17.38 o 
   7  -7   1       21.23       24.63      7.62 o 
   8  -7   1       84.01       74.19     10.75 o 
   9  -7   1        1.00       -0.80      6.94 o 
  -7  -6   1       30.07       23.95      8.17 o 
  -6  -6   1        0.85       10.38      6.26 o 
  -5  -6   1        4.47        0.86      4.73 o 
  -4  -6   1        1.29        0.37      4.36 o 
  -3  -6   1        7.18        5.65      4.11 o 
  -2  -6   1      145.16      134.13      8.97 o 
  -1  -6   1      126.74      133.72      5.77 o 
   0  -6   1      233.25      221.76      9.70 o 
   1  -6   1       31.94       31.44      3.08 o 
   2  -6   1     1960.21     2012.90     29.07 o 
   3  -6   1     2373.80     2385.74     33.57 o 
   4  -6   1     2778.17     2810.40     58.71 o 
   5  -6   1      188.86      195.85     11.61 o 
   6  -6   1      676.16      667.07     22.66 o 
   7  -6   1      150.15      147.39     11.55 o 
   8  -6   1      179.77      201.25     13.70 o 
   9  -6   1       52.99       70.38     10.44 o 
  -7  -5   1       32.68       29.42      7.62 o 
  -6  -5   1       57.35       53.92      8.17 o 
  -5  -5   1       24.15       36.17      6.39 o 
  -4  -5   1       74.58       84.70      6.23 o 
  -3  -5   1      392.29      404.41     15.17 o 
  -2  -5   1      247.91      252.52      7.13 o 
  -1  -5   1        1.68        5.01      1.95 o 
   1  -5   1      290.27      293.06      7.35 o 
   2  -5   1      950.94      968.59     15.80 o 
   3  -5   1     1622.82     1725.14     24.95 o 
   4  -5   1      530.20      511.93     10.62 o 
   5  -5   1      536.00      571.33     19.28 o 
   6  -5   1      223.50      227.66     12.71 o 
   7  -5   1      383.58      390.65     17.32 o 
   8  -5   1      256.05      288.46     15.72 o 
   9  -5   1      113.32       93.23     10.50 o 
  -8  -4   1       77.16       97.09     10.75 o 
  -7  -4   1      321.50      328.75     16.46 o 
  -6  -4   1      304.65      316.65     15.17 o 
  -5  -4   1      199.98      191.54      7.51 o 
  -4  -4   1      206.52      211.14      7.31 o 
  -3  -4   1     1542.84     1528.98     23.30 o 
  -2  -4   1     2512.95     2529.09     34.02 o 
  -1  -4   1      658.67      708.86     12.16 o 
   0  -4   1     1161.53     1251.36     26.16 o 
   1  -4   1       13.06       20.97      2.14 o 
   2  -4   1      446.28      430.32      8.58 o 
   3  -4   1      748.55      826.46     13.67 o 
   4  -4   1        3.72        3.61      1.71 o 
   5  -4   1      326.81      316.02      9.30 o 
   6  -4   1       46.24       49.25      6.26 o 
   7  -4   1       63.89       76.15      7.98 o 
   8  -4   1        2.06       -1.11      4.48 o 
   9  -4   1       61.83       58.34      8.60 o 
  10  -4   1       57.24       62.52      9.76 o 
  -8  -3   1       22.20       20.27      6.69 o 
  -7  -3   1      110.58      120.86     10.44 o 
  -6  -3   1      294.06      295.98     10.47 o 
  -5  -3   1       64.04       72.33      4.82 o 
  -4  -3   1      137.92      129.75      5.63 o 
  -3  -3   1      599.60      577.31     11.45 o 
  -2  -3   1     2509.50     2484.18     31.38 o 
  -1  -3   1      120.58      111.11      3.66 o 
   0  -3   1     2209.02     2146.88     40.99 o 
   1  -3   1      329.00      277.50      6.97 o 
   2  -3   1     2446.35     2506.74     32.52 o 
   3  -3   1      612.10      555.78      9.70 o 
   4  -3   1      344.55      315.85      6.97 o 
   5  -3   1      132.79      135.87      4.74 o 
   6  -3   1        0.53        4.36      3.25 o 
   7  -3   1      432.40      435.24     16.64 o 
   8  -3   1      285.35      256.95     13.45 o 
  10  -3   1        5.17        1.84      5.96 o 
  -8  -2   1        5.72        2.33      4.61 o 
  -7  -2   1       34.43       30.42      6.20 o 
  -6  -2   1      182.98      180.38      7.15 o 
  -5  -2   1       92.42       89.26      4.88 o 
  -4  -2   1     1066.01     1046.99     17.31 o 
  -3  -2   1      474.34      456.78      9.37 o 
  -2  -2   1     1732.23     1730.37     23.60 o 
  -1  -2   1      257.28      245.99      8.87 o 
   0  -2   1     8642.49     9101.21    150.59 o 
   1  -2   1     3549.20     3542.60     43.62 o 
   2  -2   1     1096.90     1076.31     15.10 o 
   3  -2   1      307.33      268.31     10.78 o 
   4  -2   1      922.27      863.39     13.66 o 
   5  -2   1      190.29      171.06      5.39 o 
   6  -2   1      168.28      156.53      5.63 o 
   7  -2   1       65.42       70.63      6.76 o 
   8  -2   1      268.24      256.77     12.96 o 
   9  -2   1        0.52       -4.48      4.48 o 
  10  -2   1        0.05       -0.86      5.65 o 
  -7  -1   1       14.11       11.10      3.20 o 
  -6  -1   1        0.35       -1.24      2.76 o 
  -5  -1   1        3.88        6.97      2.17 o 
  -4  -1   1      171.92      171.87      5.53 o 
  -3  -1   1      959.01      978.30     15.09 o 
  -2  -1   1      478.11      493.86      8.57 o 
  -1  -1   1       41.69       59.95      6.66 o 
   0  -1   1     2010.77     2069.14     36.17 o 
   1  -1   1       28.97       33.78      2.21 o 
   2  -1   1       43.39       42.87      2.70 o 
   3  -1   1       17.89        9.27      1.78 o 
   5  -1   1     1389.36     1370.99     29.97 o 
   6  -1   1      543.69      515.63     15.84 o 
   7  -1   1       37.11       29.89      7.28 o 
   8  -1   1      133.07      156.17     10.19 o 
   9  -1   1       18.99       39.12      7.00 o 
  -8   0   1       57.14       55.46      7.43 o 
  -7   0   1       32.73       30.62      4.21 o 
  -6   0   1       65.51       64.00      4.25 o 
  -5   0   1      202.23      201.22      4.91 o 
  -4   0   1     2327.77     2397.48     25.85 o 
  -3   0   1      166.99      157.90      3.38 o 
  -2   0   1      108.63      117.47      3.47 o 
  -1   0   1      284.50      277.95      4.80 o 
   0   0   1     2677.64     2881.20     48.76 o 
   1   0   1      830.67      760.42     14.00 o 
   2   0   1       58.83       73.76      3.50 o 
   3   0   1      133.85      129.83      5.40 o 
   4   0   1      890.44      892.15     19.78 o 
   5   0   1     1264.95     1299.32     27.94 o 
   6   0   1      303.55      311.72      8.12 o 
   7   0   1      188.22      178.86      5.34 o 
   8   0   1      262.61      268.50      8.94 o 
  -9   1   1       68.25       75.48      9.21 o 
  -8   1   1      258.17      273.10     13.94 o 
  -7   1   1      214.21      229.38     11.85 o 
  -6   1   1     1022.84      966.54     17.29 o 
  -5   1   1     1224.39     1115.71     14.43 o 
  -4   1   1     3738.69     3961.60     40.48 o 
  -3   1   1     1196.73     1230.77     14.05 o 
  -2   1   1      388.10      385.43      6.29 o 
  -1   1   1     1452.22     1499.84     25.85 o 
   0   1   1      655.24      690.22     12.41 o 
   1   1   1       90.55       28.43      3.62 o 
   2   1   1      415.71      435.85     10.44 o 
   3   1   1      807.10      800.46     11.78 o 
   4   1   1       90.04       84.94      3.42 o 
   5   1   1      290.52      294.44      7.20 o 
   6   1   1      284.77      292.36      7.89 o 
   7   1   1      205.72      194.10      6.95 o 
   8   1   1      288.51      267.39     12.90 o 
  -9   2   1       21.12       26.84      7.37 o 
  -8   2   1       82.30       84.01      8.90 o 
  -7   2   1       50.93       49.31      6.51 o 
  -6   2   1      736.97      708.67     14.10 o 
  -5   2   1     1042.27      973.76     13.39 o 
  -4   2   1     1163.45     1152.78     16.91 o 
  -3   2   1     2064.38     2110.08     27.22 o 
  -2   2   1      969.72      932.34     12.63 o 
  -1   2   1     3044.61     3132.20     55.89 o 
   0   2   1      270.79      269.47      4.51 o 
   1   2   1      621.07      659.54      9.77 o 
   2   2   1     1945.67     2102.42     38.32 o 
   3   2   1      212.34      202.54      4.72 o 
   4   2   1       37.97       37.47      2.50 o 
   5   2   1       45.90       43.74      5.65 o 
   6   2   1      140.03      123.71      6.23 o 
   7   2   1        5.94        6.63      4.11 o 
   8   2   1        8.28       12.04      4.97 o 
   9   2   1       21.75       17.99      6.14 o 
  -9   3   1       10.64       15.48      6.57 o 
  -8   3   1       50.65       46.12      7.31 o 
  -7   3   1        4.72        7.43      4.30 o 
  -6   3   1      159.84      155.93      8.97 o 
  -5   3   1      213.84      226.55      9.95 o 
  -4   3   1      477.85      426.99      7.91 o 
  -3   3   1     1734.84     1785.56     26.87 o 
  -2   3   1     6527.29     6820.25    119.08 o 
  -1   3   1      997.70     1002.99     13.64 o 
   0   3   1       12.94       16.36      1.54 o 
   1   3   1     1433.67     1640.50     21.98 o 
   2   3   1      864.56      555.79     13.63 o 
   3   3   1      940.83      872.16     11.09 o 
   4   3   1      648.91      631.80     11.36 o 
   5   3   1      800.36      801.68     14.21 o 
   6   3   1       56.83       63.62      6.69 o 
   7   3   1       16.77       29.42      5.71 o 
   8   3   1        2.05        1.54      4.79 o 
   9   3   1        2.97       -3.62      4.61 o 
  -9   4   1       62.95       51.10      8.54 o 
  -8   4   1        1.46       -0.86      4.30 o 
  -7   4   1        0.37        1.66      4.05 o 
  -6   4   1      142.41      143.52      9.03 o 
  -5   4   1        3.96        3.01      3.01 o 
  -4   4   1      170.43      156.97      8.29 o 
  -3   4   1       15.54        6.41      2.18 o 
  -2   4   1     2156.13     2079.78     27.14 o 
  -1   4   1      178.12      160.91      7.98 o 
   0   4   1      352.88      338.01      6.64 o 
   1   4   1      399.12      379.25      7.61 o 
   2   4   1     4185.57     4249.25     75.17 o 
   3   4   1      884.62      835.44     11.10 o 
   4   4   1      447.80      437.82      7.64 o 
   5   4   1      186.61      190.57     10.01 o 
   6   4   1      314.56      311.61     13.94 o 
   7   4   1       55.99       48.27      7.00 o 
   8   4   1       66.93       87.45      9.40 o 
   9   4   1        2.77       -1.72      5.28 o 
  -9   5   1       63.13       90.22     10.50 o 
  -8   5   1       25.18       28.00      7.19 o 
  -7   5   1       89.10      112.69      9.64 o 
  -6   5   1      151.50      133.39      9.83 o 
  -5   5   1      346.92      352.14     14.19 o 
  -4   5   1       17.31       24.38      4.18 o 
  -3   5   1       38.35       61.23      5.53 o 
  -2   5   1       92.09       88.74      3.02 o 
  -1   5   1      184.41      186.61      6.91 o 
   0   5   1      126.76      125.70      4.30 o 
   1   5   1       51.99       54.26      3.16 o 
   2   5   1     1263.35     1186.01     26.41 o 
   3   5   1       85.40       77.73      4.21 o 
   4   5   1      372.88      379.05      9.54 o 
   5   5   1       81.91       75.48      7.49 o 
   6   5   1      154.29      188.66     11.61 o 
   7   5   1       20.66       14.68      5.65 o 
   8   5   1      111.95       91.94     10.26 o 
  -9   6   1       87.48      112.57     11.48 o 
  -8   6   1      148.02      161.39     12.65 o 
  -7   6   1      386.17      386.54     17.38 o 
  -6   6   1       98.54      122.40      9.83 o 
  -5   6   1      251.26      215.25     11.79 o 
  -4   6   1      241.04      249.15     11.91 o 
  -3   6   1      910.64      883.12     23.95 o 
  -2   6   1      477.90      472.34      8.96 o 
  -1   6   1      741.59      762.14     12.94 o 
   0   6   1       27.18       34.70      2.98 o 
   1   6   1      100.56      110.74      5.80 o 
   3   6   1       40.83       46.20      3.85 o 
   4   6   1      274.49      290.55     13.14 o 
   5   6   1      367.11      346.37     15.17 o 
   6   6   1       87.89       94.33      9.33 o 
   7   6   1       27.11       29.36      7.25 o 
   8   6   1       34.06       35.13      8.23 o 
  -8   7   1      160.29      190.57     14.31 o 
  -7   7   1      258.01      248.48     14.80 o 
  -6   7   1      517.64      499.72     19.96 o 
  -5   7   1      245.31      254.31     13.63 o 
  -4   7   1      278.00      269.67     13.45 o 
  -3   7   1     1694.13     1630.40     38.51 o 
  -2   7   1      560.60      543.81     18.12 o 
  -1   7   1     1618.19     1673.14     24.75 o 
   0   7   1      599.94      562.48     11.58 o 
   1   7   1      786.27      788.63     18.42 o 
   3   7   1       55.83       65.12      7.98 o 
   4   7   1        0.55       -2.46      3.62 o 
   5   7   1       70.39       61.84      7.92 o 
   6   7   1        1.96        6.26      5.59 o 
   7   7   1        1.30        7.00      5.53 o 
  -8   8   1       25.87       21.99      8.48 o 
  -7   8   1       25.74       27.14      7.43 o 
  -6   8   1      101.63      109.87     10.87 o 
  -5   8   1      225.10      239.45     13.70 o 
  -4   8   1      473.88      491.80     18.98 o 
  -3   8   1      398.60      414.11     16.89 o 
  -2   8   1     1323.62     1231.52     31.63 o 
  -1   8   1     1203.84     1211.29     27.94 o 
   0   8   1     1435.45     1441.58     23.39 o 
   1   8   1      148.94      148.57     14.98 o 
   3   8   1       90.34       97.16      8.60 o 
   4   8   1       99.14      127.99     10.19 o 
   5   8   1        5.36        7.37      5.16 o 
   6   8   1        9.50       21.92      7.37 o 
  -8   9   1       10.76        6.39      7.74 o 
  -7   9   1       11.94        7.25      6.82 o 
  -6   9   1       59.19       64.85      9.64 o 
  -5   9   1        1.33       -4.67      4.67 o 
  -4   9   1      294.24      270.03     14.92 o 
  -3   9   1        2.70       -1.54      4.05 o 
  -2   9   1      261.99      248.66     13.27 o 
  -1   9   1      556.27      576.98     20.51 o 
   0   9   1      947.75      963.41     36.45 o 
   1   9   1      137.60      139.88      7.00 o 
   2   9   1      124.76      126.27      9.33 o 
   3   9   1       87.21      114.23      9.64 o 
   4   9   1      215.62      209.79     13.20 o 
   5   9   1       40.04       34.94      7.68 o 
  -7  10   1       84.57       82.97     11.67 o 
  -6  10   1       26.68       39.49      9.09 o 
  -5  10   1       43.15       29.72      7.74 o 
  -4  10   1        3.08        2.03      5.10 o 
  -3  10   1       33.41       35.56      7.19 o 
  -2  10   1        2.32       -3.99      3.99 o 
  -1  10   1       35.08       38.14      7.25 o 
   0  10   1       69.13       82.85      9.21 o 
   1  10   1       31.35       33.62      4.52 o 
   2  10   1       58.37       68.29      7.98 o 
   3  10   1       60.10       58.34      8.35 o 
   4  10   1       70.51       71.73      9.46 o 
   5  10   1       11.03       11.79      7.31 o 
  -6  11   1      177.52      188.66     15.48 o 
  -5  11   1      122.74      123.69     12.34 o 
  -4  11   1       52.85       47.29      8.66 o 
  -3  11   1        1.68        1.90      5.47 o 
  -2  11   1       18.89       15.78      6.20 o 
  -1  11   1       42.95       32.43      7.55 o 
   0  11   1       12.93       -1.29      5.28 o 
   2  11   1       14.28        6.94      5.65 o 
   3  11   1        5.26        6.02      6.26 o 
   4  11   1        0.35        1.72      6.39 o 
  -5  12   1      106.55       92.61     12.04 o 
  -4  12   1       42.18       49.87      9.83 o 
  -3  12   1      148.00      134.74     12.90 o 
  -2  12   1      192.36      193.70     14.19 o 
  -1  12   1       58.35       72.96     10.56 o 
   0  12   1       35.04       22.35      7.68 o 
   3  12   1       33.24       39.12      9.09 o 
  -3  13   1       67.98       69.03     11.30 o 
  -2  13   1      157.13      171.34     15.17 o 
  -1  13   1       66.25       44.16      9.89 o 
   3 -12   2       25.88       30.03      8.84 o 
  -1 -11   2       62.21       52.75      9.40 o 
   3 -11   2       16.12       10.32      7.00 o 
   4 -11   2        1.21        3.87      6.57 o 
   5 -11   2       18.00       44.95     10.07 o 
   6 -11   2        0.86       11.05      8.41 o 
  -2 -10   2       12.29        4.91      6.51 o 
  -1 -10   2       73.20       89.79     10.19 o 
   0 -10   2      690.88      715.04     24.63 o 
   2 -10   2      185.93      202.79     13.57 o 
   3 -10   2      144.51      147.21     12.28 o 
   4 -10   2      102.08      100.29     11.30 o 
   5 -10   2       33.41       27.82      8.48 o 
   6 -10   2      101.98       93.35     12.10 o 
   7 -10   2       37.56       33.41      9.70 o 
  -3  -9   2      162.81      163.48     13.51 o 
  -2  -9   2      137.56      147.70     12.10 o 
  -1  -9   2       10.64       11.91      5.90 o 
   0  -9   2      272.47      271.02     14.13 o 
   1  -9   2      510.81      531.34     13.85 o 
   2  -9   2      335.15      326.23     15.72 o 
   3  -9   2      460.12      445.61     19.22 o 
   4  -9   2      187.87      227.17     14.80 o 
   5  -9   2      107.68      115.21     11.61 o 
   6  -9   2       80.17       98.14     11.18 o 
   7  -9   2       26.00       26.35      8.23 o 
   8  -9   2        7.57        7.37      7.55 o 
  -4  -8   2       22.74       27.33      8.41 o 
  -3  -8   2       61.76       65.47      9.21 o 
  -2  -8   2      117.41      123.93     10.62 o 
  -1  -8   2        4.45        2.03      4.54 o 
   0  -8   2        3.55        6.08      4.79 o 
   1  -8   2      116.28      122.77      6.69 o 
   2  -8   2       88.23       93.74      5.96 o 
   3  -8   2      330.38      317.94     15.60 o 
   4  -8   2      173.48      197.08     12.96 o 
   5  -8   2        4.86        8.66      5.90 o 
   6  -8   2      206.23      208.19     14.25 o 
   7  -8   2      119.11      129.21     12.71 o 
   8  -8   2       96.27      100.35     12.65 o 
  -5  -7   2        3.08        0.68      5.77 o 
  -4  -7   2        0.52        2.15      5.59 o 
  -3  -7   2       30.20       31.32      7.19 o 
  -2  -7   2       63.26       80.14      8.41 o 
  -1  -7   2        0.04       -1.54      3.93 o 
   0  -7   2      173.26      169.84      7.12 o 
   1  -7   2       54.96       55.75      5.90 o 
   2  -7   2        0.81       -0.04      2.45 o 
   3  -7   2      205.38      202.54      7.51 o 
   4  -7   2      344.01      331.14     15.35 o 
   5  -7   2       56.60       54.66      7.92 o 
   6  -7   2       14.41       29.11      7.06 o 
   7  -7   2      342.70      321.38     17.38 o 
   8  -7   2      340.31      367.68     19.78 o 
   9  -7   2       46.76       51.77     10.26 o 
  -6  -6   2      175.73      208.13     14.80 o 
  -5  -6   2       72.27       75.91      9.46 o 
  -4  -6   2       52.24       62.70      8.41 o 
  -3  -6   2       53.49       47.17      7.06 o 
  -2  -6   2      418.88      399.31     15.72 o 
  -1  -6   2      238.83      224.65     11.36 o 
   0  -6   2      391.13      396.09      9.93 o 
   1  -6   2       59.69       67.56      4.40 o 
   2  -6   2      130.21      149.86      6.22 o 
   3  -6   2      230.86      236.92      7.68 o 
   4  -6   2      310.68      283.08      9.15 o 
   5  -6   2      639.54      610.63     21.31 o 
   6  -6   2        1.41        3.75      4.61 o 
   7  -6   2      120.53      103.11     10.69 o 
   8  -6   2       57.19       59.20      9.03 o 
   9  -6   2       48.84       53.31      9.70 o 
  -7  -5   2       10.41       17.63      7.06 o 
  -6  -5   2       19.22       19.22      6.94 o 
  -5  -5   2      164.86      183.44     12.47 o 
  -4  -5   2       90.40       89.69      5.68 o 
  -3  -5   2      734.58      739.66     22.72 o 
  -2  -5   2      972.33      943.43     25.30 o 
  -1  -5   2      261.59      241.38     10.32 o 
   0  -5   2      563.36      558.75     11.37 o 
   1  -5   2       10.58        5.78      2.06 o 
   2  -5   2      901.44      841.42     14.94 o 
   3  -5   2      614.80      626.01     12.48 o 
   4  -5   2     1624.13     1587.93     24.63 o 
   5  -5   2       34.69       48.21      6.26 o 
   6  -5   2        2.99       -0.06      3.75 o 
   7  -5   2        7.23        7.12      4.73 o 
   8  -5   2        7.10        8.90      5.96 o 
   9  -5   2       32.70       27.39      7.92 o 
  10  -5   2        6.27        4.61      7.43 o 
  -7  -4   2        0.08        0.31      5.71 o 
  -6  -4   2        9.70       -0.74      5.04 o 
  -5  -4   2       35.78       30.45      4.15 o 
  -4  -4   2       50.64       48.41      4.38 o 
  -3  -4   2      464.23      447.98     10.84 o 
  -2  -4   2     2653.74     2705.93     53.68 o 
  -1  -4   2      373.06      353.21      7.83 o 
   0  -4   2     3184.38     3436.43     95.10 o 
   1  -4   2     4473.13     4550.76     57.53 o 
   2  -4   2     1989.56     1819.45     35.99 o 
   3  -4   2      356.29      315.45      7.88 o 
   4  -4   2     1173.88     1197.93     19.20 o 
   5  -4   2      969.85      995.04     17.44 o 
   6  -4   2      119.47      130.01      9.21 o 
   7  -4   2      131.79      142.05     10.44 o 
   8  -4   2       61.12       63.01      8.23 o 
   9  -4   2        0.28       -2.58      5.04 o 
  10  -4   2        9.96        3.56      7.06 o 
  -8  -3   2        5.65       14.19      6.82 o 
  -7  -3   2       50.76       47.47      7.86 o 
  -6  -3   2       54.09       46.40      4.99 o 
  -5  -3   2       15.20       16.14      7.22 o 
  -4  -3   2       29.89       29.15      3.55 o 
  -3  -3   2       24.87       22.44      2.93 o 
  -2  -3   2     1929.18     2010.87     28.43 o 
  -1  -3   2      741.03      782.06     12.53 o 
   0  -3   2     1194.98     1208.27     23.03 o 
   1  -3   2     4716.95     4944.96     89.91 o 
   2  -3   2     2668.68     2614.04     34.57 o 
   3  -3   2      127.29      209.57      5.83 o 
   4  -3   2      246.19      233.98      6.37 o 
   5  -3   2     1100.93     1138.99     18.36 o 
   6  -3   2      665.01      667.39     13.01 o 
   7  -3   2      296.37      289.32     13.39 o 
   8  -3   2      145.66      155.13     10.99 o 
   9  -3   2       35.71       43.79      7.43 o 
  -8  -2   2       42.55       52.88      7.92 o 
  -7  -2   2       40.02       39.09      4.82 o 
  -6  -2   2      278.18      275.07      9.40 o 
  -5  -2   2       22.52       19.49      3.32 o 
  -4  -2   2      226.28      228.46      7.44 o 
  -3  -2   2       48.22       55.55      3.69 o 
  -2  -2   2      145.42      160.86      9.46 o 
  -1  -2   2      352.94      412.99      8.36 o 
   0  -2   2       85.51       72.00      2.86 o 
   1  -2   2       78.22       91.85      3.39 o 
   2  -2   2       23.88       27.48      2.16 o 
   3  -2   2      816.65      895.23     13.94 o 
   4  -2   2       43.50       68.68      3.33 o 
   5  -2   2      520.64      475.47      9.84 o 
   6  -2   2      277.67      257.72      7.46 o 
   7  -2   2      254.40      262.37      7.90 o 
   8  -2   2      460.70      469.38     17.69 o 
   9  -2   2        1.13        3.32      5.04 o 
  10  -2   2      114.27      115.89     11.48 o 
  -8  -1   2      182.23      180.37     12.77 o 
  -7  -1   2        2.15        3.08      3.06 o 
  -6  -1   2      497.89      508.35     12.44 o 
  -5  -1   2      412.55      407.86     10.27 o 
  -4  -1   2      597.54      603.31     12.09 o 
  -3  -1   2       43.40       63.01      3.49 o 
  -2  -1   2        5.44       11.23      1.74 o 
  -1  -1   2        3.75        1.39      1.19 o 
   0  -1   2      239.60      235.16      5.36 o 
   1  -1   2       30.59       33.65      3.25 o 
   2  -1   2      679.71      678.06     14.37 o 
   3  -1   2      291.59      291.65      8.41 o 
   4  -1   2       27.73       34.76      3.25 o 
   5  -1   2      670.79      743.72     17.99 o 
   6  -1   2      185.17      196.03      8.72 o 
   7  -1   2       39.79       37.40      3.65 o 
   8  -1   2      896.19      885.76     25.18 o 
   9  -1   2       48.66       71.85      8.29 o 
  -8   0   2      162.02      157.83     12.04 o 
  -7   0   2        8.19       13.82      5.28 o 
  -6   0   2       13.91       22.15      3.30 o 
  -5   0   2      983.21      960.26     16.87 o 
  -4   0   2     1566.39     1504.66     25.30 o 
  -3   0   2       58.45       48.07      2.93 o 
  -2   0   2       15.94        7.72      1.50 o 
  -1   0   2      796.27      713.11     13.02 o 
   0   0   2     3454.52     3446.05     57.54 o 
   1   0   2      604.94      605.41     12.53 o 
   2   0   2      107.19       95.56      4.24 o 
   3   0   2      143.71      124.55      5.22 o 
   4   0   2      180.91      166.86      6.88 o 
   5   0   2      180.14      175.52      7.86 o 
   6   0   2       24.39       27.45      4.36 o 
   7   0   2        7.42        8.78      3.68 o 
   8   0   2      144.29      145.76      5.40 o 
  -9   1   2        4.95        4.91      6.14 o 
  -8   1   2      122.97      104.34      9.76 o 
  -7   1   2      260.13      252.41     12.90 o 
  -6   1   2      142.64      139.18      6.04 o 
  -5   1   2      159.53      150.15     16.00 o 
  -4   1   2     1111.59     1160.30     14.33 o 
  -3   1   2        3.37        6.95      1.14 o 
  -2   1   2       27.61       22.29      1.30 o 
  -1   1   2     2293.77     2263.35     34.45 o 
   1   1   2     8661.21     9443.34    111.55 o 
   2   1   2     1573.82     1704.22     31.20 o 
   3   1   2     1156.76     1123.62     22.97 o 
   4   1   2     2348.01     2334.87     43.91 o 
   5   1   2     1566.20     1576.85     32.98 o 
   6   1   2      531.57      534.86     12.47 o 
   7   1   2       35.99       36.12      3.36 o 
   8   1   2       25.22       28.43      5.65 o 
   9   1   2       11.43       10.93      5.22 o 
  -9   2   2       73.62       62.83      9.33 o 
  -8   2   2        0.38        5.71      5.10 o 
  -7   2   2        2.02       -3.68      3.68 o 
  -6   2   2       69.72       77.07      7.31 o 
  -5   2   2        8.51        5.75      1.65 o 
  -4   2   2      161.23      170.74      6.39 o 
  -3   2   2      218.90      231.44      4.41 o 
  -2   2   2      806.79      780.66      9.38 o 
  -1   2   2     2456.32     2527.33     25.40 o 
   0   2   2     3461.43     3545.11     42.99 o 
   1   2   2     6133.79     6510.95     77.85 o 
   2   2   2    60724.41    60133.60   1343.75 o 
   3   2   2     4215.98     4277.25     74.62 o 
   4   2   2     2558.32     2467.34     31.53 o 
   5   2   2      118.44      106.91      7.92 o 
   6   2   2      508.89      491.28     10.34 o 
   7   2   2      155.66      159.43      9.76 o 
   8   2   2      151.93      135.66      9.64 o 
   9   2   2       76.66       67.68      8.35 o 
  -9   3   2       35.70       49.44      8.97 o 
  -8   3   2       73.87       65.59      8.60 o 
  -7   3   2      143.76      143.15     10.32 o 
  -6   3   2      457.66      427.31     15.78 o 
  -5   3   2      200.93      207.74      6.90 o 
  -4   3   2        8.61        5.79      1.44 o 
  -3   3   2       18.80       17.65      1.47 o 
  -2   3   2     1265.71     1354.84     28.00 o 
  -1   3   2       47.94       38.01      3.32 o 
   0   3   2      897.23      936.48     13.12 o 
   1   3   2     9944.75    10747.04    127.33 o 
   2   3   2     8407.38     8597.58    131.55 o 
   3   3   2     2016.08     2005.84     27.74 o 
   4   3   2       90.28       79.52      3.29 o 
   5   3   2       35.78       30.72      2.60 o 
   6   3   2      152.97      134.13      8.90 o 
   7   3   2      148.05      155.25     10.01 o 
   8   3   2      141.82      126.94      9.83 o 
   9   3   2        6.89        8.05      5.53 o 
  10   3   2       44.16       31.81      7.92 o 
  -9   4   2       43.05       42.01      8.72 o 
  -8   4   2      132.80      148.68     11.67 o 
  -7   4   2      192.56      192.16     11.79 o 
  -6   4   2      409.42      398.69     10.71 o 
  -5   4   2      479.71      463.73     15.54 o 
  -4   4   2      284.77      288.95     11.05 o 
  -3   4   2     1792.77     1895.34     39.06 o 
  -2   4   2     2891.84     3058.69     57.85 o 
  -1   4   2      765.00      761.24     11.00 o 
   0   4   2       46.56       53.52      2.43 o 
   1   4   2      407.77      406.29     15.84 o 
   2   4   2      365.93      398.23     11.27 o 
   3   4   2     1059.72     1100.71     17.73 o 
   4   4   2       17.20       17.78      1.72 o 
   5   4   2       32.29       42.13      5.40 o 
   6   4   2       27.42       22.42      5.10 o 
   7   4   2        1.60        5.59      4.42 o 
   8   4   2       66.82       73.51      8.72 o 
   9   4   2        4.28       -1.66      5.16 o 
  -9   5   2       68.64       75.42     10.26 o 
  -8   5   2       65.85       72.22      8.97 o 
  -7   5   2      403.01      396.34     19.10 o 
  -6   5   2      202.27      228.15     11.67 o 
  -5   5   2      583.04      562.73     18.24 o 
  -4   5   2     2150.40     2167.34     45.81 o 
  -3   5   2     1241.29     1129.08     27.08 o 
  -2   5   2     4015.75     4080.30     76.21 o 
  -1   5   2      771.80      791.87     12.06 o 
   0   5   2      614.45      586.92     10.18 o 
   1   5   2      254.35      240.20      6.14 o 
   2   5   2      682.04      694.05     12.58 o 
   3   5   2       42.65       43.81      3.30 o 
   4   5   2       46.11       50.83      4.91 o 
   5   5   2        0.11       -1.90      2.83 o 
   6   5   2       16.07        7.37      4.05 o 
   7   5   2       92.35       94.58      9.21 o 
   8   5   2        5.82       13.33      5.96 o 
   9   5   2       44.70       28.19      7.86 o 
  -9   6   2       33.60       36.42      8.41 o 
  -8   6   2       42.69       41.88      7.98 o 
  -7   6   2       90.00       74.62      8.84 o 
  -6   6   2      193.76      221.09     12.47 o 
  -5   6   2       10.87       -0.55      3.62 o 
  -4   6   2     1774.72     1765.20     40.23 o 
  -3   6   2      579.99      580.11     18.18 o 
  -2   6   2      237.51      183.93      9.03 o 
  -1   6   2      159.91      136.74      5.04 o 
   0   6   2      101.79       99.48      4.08 o 
   1   6   2      682.59      657.43     12.35 o 
   2   6   2      305.10      302.40      8.03 o 
   3   6   2      110.06       97.47      5.37 o 
   4   6   2      245.01      257.20      8.31 o 
   5   6   2       58.12       56.87      6.76 o 
   6   6   2        0.41        2.09      3.87 o 
   7   6   2       29.37       36.11      7.25 o 
   8   6   2       17.66        6.33      5.90 o 
  -9   7   2        1.90       -1.29      5.71 o 
  -8   7   2        0.92        7.06      6.76 o 
  -7   7   2       40.44       37.03      7.74 o 
  -6   7   2      179.20      153.72     11.05 o 
  -5   7   2      154.41      165.02     11.12 o 
  -4   7   2      152.85      155.31     10.38 o 
  -3   7   2      335.41      323.10     13.76 o 
  -2   7   2      171.94      147.94      9.33 o 
  -1   7   2      424.49      425.34     21.40 o 
   0   7   2      905.14      893.81     15.53 o 
   1   7   2      374.80      359.30      9.09 o 
   2   7   2      921.88      924.70     16.96 o 
   3   7   2      183.42      141.99      8.66 o 
   4   7   2      332.52      371.57     10.57 o 
   5   7   2      384.94      365.35     15.97 o 
   6   7   2       82.26       93.78      9.58 o 
   7   7   2       24.41       30.58      7.37 o 
  -8   8   2       43.32       29.36      8.41 o 
  -7   8   2      146.78      148.68     12.53 o 
  -6   8   2       76.46       76.77      8.90 o 
  -5   8   2      306.04      313.27     15.66 o 
  -4   8   2      212.27      197.44     11.79 o 
  -3   8   2        0.11       -2.95      3.25 o 
  -2   8   2       15.37       14.55      5.04 o 
  -1   8   2      178.91      182.89     11.05 o 
   0   8   2      570.99      548.68     11.85 o 
   1   8   2        0.72        3.36      6.51 o 
   2   8   2       95.28       93.80      5.52 o 
   3   8   2      214.13      237.49     11.73 o 
   4   8   2      182.85      193.70     11.48 o 
   5   8   2       71.27       80.08      8.97 o 
   6   8   2      140.47      118.28     11.12 o 
   7   8   2       26.22       32.00      8.11 o 
  -8   9   2       80.09       73.27     11.12 o 
  -7   9   2       33.19       46.18      9.27 o 
  -6   9   2      174.71      187.00     13.76 o 
  -5   9   2      334.49      345.14     17.13 o 
  -4   9   2      423.94      403.92     17.81 o 
  -3   9   2       20.41       14.92      5.34 o 
  -2   9   2      156.45      157.89     10.99 o 
  -1   9   2       14.19       23.34      5.96 o 
   0   9   2       75.14       69.95      8.17 o 
   1   9   2        4.50        6.01      4.27 o 
   2   9   2       73.58       66.35      5.16 o 
   3   9   2        4.42        2.52      4.18 o 
   4   9   2       27.14       20.76      6.20 o 
   5   9   2        6.24        9.70      5.90 o 
   6   9   2       19.62       25.79      7.55 o 
  -7  10   2       72.04       68.91     10.69 o 
  -6  10   2      103.94       97.83     11.48 o 
  -5  10   2      351.17      332.25     17.13 o 
  -4  10   2      373.21      337.53     16.89 o 
  -3  10   2       97.08       95.37      9.83 o 
  -2  10   2      292.48      277.10     14.92 o 
  -1  10   2     1002.43     1027.32     30.46 o 
   0  10   2      214.25      195.72     12.71 o 
   1  10   2       66.63       82.27      5.83 o 
   2  10   2        2.31        4.73      3.24 o 
   3  10   2        7.78       10.19      5.34 o 
   4  10   2        3.75        5.47      5.47 o 
   5  10   2        4.05        8.17      6.51 o 
  -6  11   2       61.58       34.08      9.21 o 
  -5  11   2      175.95      182.15     14.49 o 
  -4  11   2      261.99      263.59     16.40 o 
  -3  11   2      170.38      180.74     12.96 o 
  -2  11   2        5.82        7.74      5.59 o 
  -1  11   2       34.43       37.58      7.74 o 
   0  11   2       29.28       18.67      6.51 o 
   1  11   2       59.36       55.95      8.60 o 
   2  11   2       21.00       25.85      6.57 o 
   3  11   2       23.64       19.96      6.63 o 
   4  11   2        4.64       -0.49      5.59 o 
  -5  12   2        2.04        2.76      6.57 o 
  -4  12   2       19.08       29.66      7.98 o 
  -3  12   2       72.10       81.56     10.69 o 
  -2  12   2       70.47       71.36     10.19 o 
  -1  12   2        3.21        5.10      6.51 o 
   0  12   2       18.44       11.36      7.12 o 
   1  12   2       61.87       75.60     10.38 o 
  -3  13   2        2.08       10.75      7.43 o 
  -2  13   2       38.39       26.65      8.97 o 
  -1  13   2        0.63        0.37      6.82 o 
   0  13   2        4.85       -6.14      6.14 o 
   4 -11   3       84.57       79.16     11.12 o 
   5 -11   3       25.21       27.70      9.58 o 
  -1 -10   3       12.68       10.99      7.25 o 
   0 -10   3       77.55       54.11      9.09 o 
   1 -10   3       89.54       91.63     10.50 o 
   3 -10   3       75.43       68.17      9.58 o 
   4 -10   3      270.57      277.71     17.13 o 
   5 -10   3      167.88      194.19     15.91 o 
   6 -10   3      107.81      108.33     13.39 o 
  -2  -9   3       14.86       18.55      7.68 o 
  -1  -9   3       53.04       53.37      8.72 o 
   0  -9   3        0.92       -0.61      5.40 o 
   1  -9   3        4.71       10.01      6.20 o 
   2  -9   3        0.24       -3.51      3.51 o 
   3  -9   3      117.06      104.46     10.62 o 
   4  -9   3       66.40       75.97      9.95 o 
   5  -9   3      179.66      183.93     14.43 o 
   6  -9   3       40.74       46.80      9.64 o 
   7  -9   3       95.59      116.62     13.57 o 
   8  -9   3      107.28      117.73     13.94 o 
  -3  -8   3      202.20      185.65     14.19 o 
  -2  -8   3      269.88      267.82     15.66 o 
  -1  -8   3       56.99       74.99      9.09 o 
   0  -8   3       17.57       26.16      6.51 o 
   1  -8   3      164.86      154.64     10.87 o 
   2  -8   3       70.41       70.02      5.71 o 
   3  -8   3      120.90      106.74      9.89 o 
   4  -8   3        6.27        5.83      5.71 o 
   5  -8   3        0.59       -3.99      5.40 o 
   6  -8   3       14.21       13.33      6.88 o 
   7  -8   3        8.04       11.61      6.69 o 
   8  -8   3       50.12       52.94     10.19 o 
  -4  -7   3       15.49       23.83      7.12 o 
  -3  -7   3       16.04       26.65      7.43 o 
  -2  -7   3      482.82      489.03     19.84 o 
  -1  -7   3      226.46      232.63     13.14 o 
   0  -7   3      236.17      247.25     12.77 o 
   1  -7   3      116.64       81.05     23.89 o 
   2  -7   3       85.28       88.13      5.66 o 
   3  -7   3      222.20      232.52      8.66 o 
   4  -7   3      405.28      410.92     17.69 o 
   5  -7   3      598.40      546.03     21.00 o 
   6  -7   3      253.51      219.98     14.31 o 
   7  -7   3        0.81       -1.97      5.53 o 
   8  -7   3        9.45        7.06      6.69 o 
   9  -7   3       16.59       17.38      8.23 o 
  -5  -6   3       28.00       21.06      7.98 o 
  -4  -6   3        0.43        2.76      5.53 o 
  -3  -6   3        2.03        9.33      5.34 o 
  -2  -6   3       76.65       92.12      9.15 o 
  -1  -6   3      512.22      541.85     19.28 o 
   0  -6   3      551.16      551.74     18.79 o 
   1  -6   3      471.05      419.48     52.11 o 
   2  -6   3      386.63      369.47     11.45 o 
   3  -6   3      466.61      464.91     14.80 o 
   4  -6   3      327.04      319.40      9.69 o 
   5  -6   3      300.55      303.32     14.86 o 
   6  -6   3      255.07      243.44     14.00 o 
   7  -6   3      146.68      174.05     12.71 o 
   8  -6   3      177.65      185.04     13.70 o 
   9  -6   3       54.70       63.13     10.50 o 
  -6  -5   3        2.54        8.23      6.45 o 
  -5  -5   3       86.00       73.70      9.58 o 
  -4  -5   3       80.67       71.77      5.86 o 
  -3  -5   3      358.40      369.03     16.21 o 
  -2  -5   3      292.36      284.22     13.63 o 
  -1  -5   3      342.89      328.81     14.00 o 
   0  -5   3      203.02      208.77      7.04 o 
   1  -5   3      498.05      477.30     13.02 o 
   2  -5   3      784.34      706.60     15.57 o 
   3  -5   3      667.45      636.43     13.28 o 
   4  -5   3      752.74      776.45     15.44 o 
   5  -5   3     1620.85     1715.46     40.44 o 
   6  -5   3      683.59      687.46     23.28 o 
   7  -5   3      299.92      300.19     15.72 o 
   8  -5   3      237.70      224.34     14.06 o 
   9  -5   3       98.92       88.44     10.44 o 
  10  -5   3       47.57       53.18      9.89 o 
  -7  -4   3       26.32       30.03      7.98 o 
  -6  -4   3       76.88       85.18     10.13 o 
  -5  -4   3       28.86       27.30      4.64 o 
  -4  -4   3       17.80       16.13      3.77 o 
  -3  -4   3       39.99       41.67      4.31 o 
  -2  -4   3       92.61      106.31      8.35 o 
  -1  -4   3      263.17      281.52     12.28 o 
   0  -4   3        0.02        0.78      3.19 o 
   1  -4   3       39.44       44.34      3.16 o 
   2  -4   3      341.09      350.36      8.58 o 
   3  -4   3        4.46        1.04      2.01 o 
   4  -4   3      302.49      327.41      8.80 o 
   5  -4   3     1397.75     1447.13     23.33 o 
   6  -4   3     2214.00     2347.96     34.70 o 
   7  -4   3      176.43      174.66     11.79 o 
   8  -4   3      309.31      298.04     15.78 o 
   9  -4   3       41.31       32.18      7.74 o 
  10  -4   3      110.40      102.56     11.42 o 
  -7  -3   3       53.70       41.45      8.05 o 
  -6  -3   3      482.29      473.58     13.83 o 
  -5  -3   3      102.01      117.22     14.92 o 
  -4  -3   3      369.72      379.53     17.93 o 
  -3  -3   3      517.91      537.15     12.50 o 
  -2  -3   3      821.70      828.54     15.56 o 
  -1  -3   3     1360.02     1434.19     20.85 o 
   0  -3   3      841.47      884.13     14.77 o 
   1  -3   3      128.99      121.89      4.60 o 
   2  -3   3        8.88       24.18      2.64 o 
   3  -3   3       90.15      121.02      7.00 o 
   4  -3   3       57.58       74.78      4.28 o 
   5  -3   3      283.58      321.82      8.46 o 
   6  -3   3      583.39      583.47     12.45 o 
   7  -3   3       35.01       34.45      6.39 o 
   8  -3   3       39.99       32.30      6.57 o 
   9  -3   3       93.54       86.16      9.58 o 
  10  -3   3       95.28       80.51     10.13 o 
  -7  -2   3       41.51       54.00      5.93 o 
  -6  -2   3      324.28      309.54     13.11 o 
  -5  -2   3      728.70      750.69     16.37 o 
  -4  -2   3     1228.26     1226.16     21.41 o 
  -3  -2   3     1026.06     1033.91     18.28 o 
  -2  -2   3      562.77      558.70     12.68 o 
  -1  -2   3     1728.51     1691.95     24.49 o 
   0  -2   3     6021.98     6113.40     74.54 o 
   1  -2   3     2659.55     2555.32    155.74 o 
   2  -2   3     3010.03     3139.65     40.70 o 
   3  -2   3      274.49      265.74      9.03 o 
   4  -2   3      616.87      608.11     15.23 o 
   5  -2   3      173.79      193.05      6.10 o 
   6  -2   3       82.82       87.22      4.66 o 
   7  -2   3        0.56        0.79      3.56 o 
   8  -2   3       37.07       43.91      6.63 o 
   9  -2   3       10.78       14.06      5.71 o 
  10  -2   3        0.30       -3.07      5.34 o 
  -8  -1   3        0.52        4.61      6.20 o 
  -7  -1   3       22.75       10.07      5.71 o 
  -6  -1   3        3.99        4.40      3.15 o 
  -5  -1   3      280.34      259.96     14.74 o 
  -4  -1   3      610.16      623.81     13.20 o 
  -3  -1   3      191.36      185.11      6.45 o 
  -2  -1   3       81.37      124.66      4.97 o 
  -1  -1   3      237.99      199.67     12.53 o 
   0  -1   3     6265.17     6354.55     75.90 o 
   1  -1   3      905.12      837.92     18.73 o 
   2  -1   3     2121.78     2083.20     38.69 o 
   3  -1   3      112.51      105.69      5.28 o 
   4  -1   3     3148.55     3174.39     57.11 o 
   5  -1   3      428.08      412.64     12.41 o 
   6  -1   3      497.68      466.50     14.00 o 
   7  -1   3      162.51      140.82      8.35 o 
   8  -1   3       11.55       13.88      3.34 o 
   9  -1   3      127.64      119.45      9.76 o 
  -8   0   3       12.86        4.73      6.02 o 
  -7   0   3       10.36       -1.11      4.73 o 
  -6   0   3        0.53       -1.29      2.57 o 
  -5   0   3       89.09       79.27      4.93 o 
  -4   0   3      218.09      211.93      6.89 o 
  -3   0   3      118.07      136.53      7.12 o 
  -2   0   3      573.05      589.33     10.85 o 
  -1   0   3      179.07      160.92      4.91 o 
   0   0   3     4383.27     4483.68     55.18 o 
   1   0   3      285.13      302.95      8.78 o 
   2   0   3     2631.14     2607.92     46.49 o 
   3   0   3     1370.80     1364.60     27.08 o 
   4   0   3     1725.82     1676.28     32.92 o 
   5   0   3      736.17      774.85     19.22 o 
   6   0   3      232.49      224.47      9.70 o 
   7   0   3      137.84      128.05      8.17 o 
   8   0   3       24.06       25.67      5.28 o 
   9   0   3       31.50       33.04      6.39 o 
  -9   1   3       99.18      124.55     12.77 o 
  -8   1   3        5.07        8.48      6.14 o 
  -7   1   3       50.34       55.27      7.68 o 
  -6   1   3        2.19       -1.47      3.44 o 
  -5   1   3      278.12      282.08      8.20 o 
  -4   1   3       55.67       46.27      3.36 o 
  -3   1   3       85.56       84.02      2.81 o 
  -2   1   3      236.37      275.63      7.95 o 
  -1   1   3      202.72      225.39      7.74 o 
   0   1   3      235.10      258.15      4.32 o 
   1   1   3     2332.87     2439.07     30.96 o 
   2   1   3      174.44      171.96      6.26 o 
   3   1   3      451.47      421.85     11.48 o 
   4   1   3      583.88      571.76     14.98 o 
   5   1   3       70.17       66.14      5.28 o 
   6   1   3      758.69      747.89     20.45 o 
   7   1   3      304.39      299.76     12.77 o 
   8   1   3      171.81      164.89     10.62 o 
   9   1   3        3.75       -0.61      4.36 o 
  -9   2   3       44.29       46.31      9.46 o 
  -8   2   3       30.22       40.16      7.86 o 
  -7   2   3       12.83       18.30      5.65 o 
  -6   2   3      199.44      201.50     11.61 o 
  -5   2   3       23.27       23.03      4.54 o 
  -4   2   3      386.50      379.09      6.83 o 
  -3   2   3      804.69      859.21     11.13 o 
  -2   2   3     5599.40     5943.67     58.26 o 
  -1   2   3     1944.92     1958.37     20.62 o 
   0   2   3      656.63      732.34      8.76 o 
   1   2   3      316.03      321.61      6.22 o 
   2   2   3      574.27      669.72     11.04 o 
   3   2   3      488.44      476.81     12.65 o 
   4   2   3        1.93        3.50      2.33 o 
   5   2   3      197.42      183.63      8.84 o 
   6   2   3       52.16       55.63      4.61 o 
   7   2   3      256.02      249.46     12.04 o 
   8   2   3      117.52      128.60      9.64 o 
   9   2   3        8.19        9.95      5.40 o 
  10   2   3       41.20       53.00      8.78 o 
  -9   3   3        3.00       -1.66      5.77 o 
  -8   3   3       71.77       62.15      8.90 o 
  -7   3   3       78.01       83.22      8.90 o 
  -6   3   3     1080.98     1047.65     28.43 o 
  -5   3   3      568.16      577.22     18.49 o 
  -4   3   3     1516.23     1471.30     22.59 o 
  -3   3   3     1217.35     1091.65     13.24 o 
  -2   3   3     9632.34    10441.49    100.24 o 
  -1   3   3     3605.77     3719.36     37.10 o 
   0   3   3     1418.06     1468.56     19.57 o 
   1   3   3      627.98      630.08     10.19 o 
   2   3   3     1909.68     1903.90     32.09 o 
   3   3   3      195.02      185.08      5.63 o 
   4   3   3      536.39      555.61     15.60 o 
   5   3   3        0.14       -0.49      2.15 o 
   6   3   3       11.68       12.34      4.05 o 
   7   3   3       62.47       68.60      7.19 o 
   8   3   3       15.48       10.38      4.91 o 
   9   3   3        1.61       -1.04      4.54 o 
  10   3   3       20.40       29.72      7.19 o 
  -9   4   3        2.81        6.08      6.63 o 
  -8   4   3        7.06       10.81      5.96 o 
  -7   4   3        2.70        7.31      4.85 o 
  -6   4   3       58.76       72.53      7.55 o 
  -5   4   3        4.53        5.15      2.41 o 
  -4   4   3      569.63      561.72     11.85 o 
  -3   4   3      786.14      722.96     18.73 o 
  -2   4   3     3434.17     3475.32     64.85 o 
  -1   4   3     2938.49     3052.85     38.15 o 
   0   4   3      493.47      464.20      8.04 o 
   1   4   3      884.25      814.55     15.88 o 
   2   4   3     1079.88      981.14     15.50 o 
   3   4   3      554.30      608.80     11.79 o 
   4   4   3     1154.25     1207.41     19.86 o 
   5   4   3       77.05       92.37      7.12 o 
   6   4   3       62.05       69.89      7.00 o 
   7   4   3       26.56       31.38      5.77 o 
   8   4   3        0.58       -2.09      4.36 o 
   9   4   3        8.21       10.62      5.77 o 
  -9   5   3       27.94       47.41      9.46 o 
  -8   5   3       61.08       61.84      9.09 o 
  -7   5   3      145.46      145.49     11.18 o 
  -6   5   3        0.10       -2.21      2.21 o 
  -5   5   3       65.97       61.14      4.51 o 
  -4   5   3       28.03       37.16      5.16 o 
  -3   5   3      330.34      319.53     11.98 o 
  -2   5   3      330.18      344.47     12.22 o 
  -1   5   3     1047.84     1114.60     18.27 o 
   0   5   3     1268.06     1229.94     17.80 o 
   1   5   3      877.99      855.82     13.89 o 
   2   5   3       61.22       46.61      3.08 o 
   3   5   3      328.50      360.08      8.84 o 
   4   5   3      159.56      187.79     11.12 o 
   5   5   3      371.09      379.13     10.20 o 
   6   5   3      226.01      234.97     11.98 o 
   7   5   3      278.61      282.93     14.25 o 
   8   5   3       19.33       14.68      5.53 o 
   9   5   3        8.06        9.83      6.02 o 
  -8   6   3      266.86      283.85     16.21 o 
  -7   6   3      416.78      400.54     17.69 o 
  -6   6   3       38.70       32.23      4.27 o 
  -5   6   3        7.55        9.64      4.24 o 
  -4   6   3        2.39        4.42      3.62 o 
  -3   6   3       12.55       12.04      3.81 o 
  -2   6   3        0.08        1.35      2.83 o 
  -1   6   3      135.69      153.78      4.07 o 
   0   6   3      665.82      680.51     11.82 o 
   1   6   3      228.17      227.45      8.17 o 
   2   6   3      459.21      472.87     10.27 o 
   3   6   3        7.68       14.44      2.62 o 
   4   6   3      308.48      313.88      9.20 o 
   6   6   3       88.10       98.88      8.66 o 
   7   6   3       66.23       79.16      8.66 o 
   8   6   3       33.72       20.76      6.88 o 
  -8   7   3      150.94      153.72     12.65 o 
  -7   7   3      183.62      182.71     11.82 o 
  -6   7   3       71.07       78.36      8.78 o 
  -5   7   3       67.13       78.67      8.17 o 
  -4   7   3       14.83       15.11      4.54 o 
  -3   7   3        1.93       -0.92      2.89 o 
  -2   7   3        5.36        9.46      3.87 o 
  -1   7   3       22.82       16.58      4.36 o 
   0   7   3       16.10       15.48      3.72 o 
   1   7   3        6.74       10.14      2.30 o 
   2   7   3        0.07       -1.39      1.94 o 
   3   7   3       39.04       33.58      4.67 o 
   4   7   3       91.28       91.18      5.56 o 
   5   7   3       48.05       53.60      4.84 o 
   6   7   3       57.81       55.70      7.62 o 
   7   7   3        2.71        8.29      5.53 o 
   8   7   3       23.26       28.50      7.80 o 
  -8   8   3        8.70       10.81      6.14 o 
  -7   8   3      130.03      144.69     12.22 o 
  -6   8   3      156.77      160.23     12.16 o 
  -5   8   3      542.43      510.77     19.78 o 
  -4   8   3      320.68      287.72     13.76 o 
  -3   8   3       64.62       68.05      7.31 o 
  -2   8   3      241.38      232.20     11.85 o 
  -1   8   3      451.19      443.65     16.64 o 
   0   8   3      701.12      706.26     13.60 o 
   1   8   3      339.05      343.97      9.27 o 
   2   8   3       41.24       47.88      6.20 o 
   3   8   3       98.82       95.40      5.70 o 
   4   8   3       13.51       12.36      3.38 o 
   5   8   3        1.03        0.12      3.68 o 
   6   8   3       20.46       11.18      5.96 o 
   7   8   3       23.26       13.27      6.63 o 
  -7   9   3       24.97       10.19      6.94 o 
  -6   9   3      113.33      110.18     10.87 o 
  -5   9   3      292.16      250.93     14.49 o 
  -4   9   3      823.32      831.41     26.78 o 
  -3   9   3       27.72       30.15      6.14 o 
  -2   9   3       81.82       85.49      8.66 o 
  -1   9   3      957.61      922.73     27.27 o 
   0   9   3      527.53      533.19     19.84 o 
   1   9   3      824.61      832.05     16.50 o 
   2   9   3      167.66      172.11      9.46 o 
   3   9   3      355.30      359.38     19.93 o 
   4   9   3      150.86      147.88     10.56 o 
   5   9   3       34.24       45.08      7.62 o 
   6   9   3       15.84       22.35      7.12 o 
  -7  10   3        0.21       -1.04      6.51 o 
  -6  10   3        6.82        6.33      6.08 o 
  -5  10   3        0.20        7.98      6.20 o 
  -4  10   3       45.18       40.53      7.62 o 
  -3  10   3      101.75       85.67      9.40 o 
  -2  10   3       25.21       31.14      6.82 o 
  -1  10   3      370.13      385.37     17.75 o 
   0  10   3      401.81      412.57     18.24 o 
   1  10   3      390.04      391.63     17.87 o 
   2  10   3      232.15      233.82      9.07 o 
   3  10   3       50.53       55.59      5.90 o 
   4  10   3       90.84      100.90      9.64 o 
   5  10   3       31.95       35.44      7.62 o 
   6  10   3       34.47       50.85      9.03 o 
  -6  11   3       41.64       30.28      8.90 o 
  -5  11   3       39.71       35.25      8.41 o 
  -4  11   3        0.92        6.82      6.08 o 
  -3  11   3        4.43        7.00      5.77 o 
  -2  11   3       42.06       36.85      7.55 o 
  -1  11   3       35.92       42.62      8.17 o 
   0  11   3       26.83       23.40      6.82 o 
   1  11   3       41.43       48.70      8.29 o 
   2  11   3      257.54      278.02     16.15 o 
   3  11   3       32.40       32.86      7.19 o 
   4  11   3       27.75       37.89      7.68 o 
   5  11   3       12.06       10.75      6.51 o 
  -5  12   3      137.37      121.23     13.08 o 
  -4  12   3       13.53       12.71      7.37 o 
  -3  12   3      102.03       99.86     11.48 o 
  -2  12   3        0.23        0.92      5.96 o 
  -1  12   3        5.45       -0.92      5.83 o 
   0  12   3       27.95       30.89      8.05 o 
   1  12   3        7.47       13.51      7.19 o 
   2  12   3       15.17       13.02      6.94 o 
   4  12   3        5.89        6.45      6.45 o 
  -4  13   3       85.32      102.13     12.84 o 
  -3  13   3       88.49       85.79     11.73 o 
  -2  13   3       99.64      101.82     12.71 o 
  -1  13   3        1.68        1.72      6.57 o 
   0  13   3        0.96        2.83      6.63 o 
   1  13   3        1.30       -6.51      6.51 o 
   0 -10   4       16.19       16.64      8.41 o 
   1 -10   4        6.64        1.29      6.57 o 
   4 -10   4       11.59       14.25      8.05 o 
   5 -10   4       21.26        8.90      8.29 o 
   6 -10   4        9.99       -1.78      7.98 o 
  -1  -9   4       90.64      102.56     11.67 o 
   0  -9   4      156.20      145.37     12.84 o 
   1  -9   4      164.90      154.39     12.53 o 
   2  -9   4      337.31      325.55     16.58 o 
   3  -9   4      122.12      120.06     11.30 o 
   4  -9   4       97.06       86.96     10.75 o 
   5  -9   4       83.80       86.41     11.18 o 
   6  -9   4       17.49        5.04      7.55 o 
   7  -9   4       12.67       25.79      9.52 o 
  -2  -8   4      111.09      104.53     11.67 o 
  -1  -8   4      323.36      315.30     17.13 o 
   0  -8   4      110.17      131.12     11.30 o 
   1  -8   4      203.65      208.99     13.27 o 
   2  -8   4      967.64      978.99     28.74 o 
   3  -8   4      722.09      700.11     16.68 o 
   4  -8   4      430.36      468.52     20.27 o 
   5  -8   4      316.87      343.91     18.42 o 
   6  -8   4      282.29      324.57     18.73 o 
   7  -8   4       59.49       56.25     10.44 o 
   8  -8   4      171.40      162.01     15.35 o 
  -4  -7   4        0.05       -1.04      6.57 o 
  -3  -7   4       74.30       63.99      9.83 o 
  -2  -7   4       42.32       35.37      8.41 o 
  -1  -7   4      436.12      437.75     19.04 o 
   0  -7   4       90.53      104.16      9.95 o 
   1  -7   4       63.53       47.96      7.19 o 
   2  -7   4      333.93      358.07     11.10 o 
   3  -7   4      820.40      829.09     17.72 o 
   4  -7   4      442.20      482.34     20.88 o 
   5  -7   4      335.63      328.81     16.70 o 
   6  -7   4      191.82      219.92     14.80 o 
   7  -7   4       94.44      101.39     11.73 o 
   8  -7   4       66.85       63.87     10.19 o 
   9  -7   4       54.33       37.89     10.07 o 
  -4  -6   4       58.29       73.94     10.38 o 
  -3  -6   4       72.32       90.09     10.26 o 
  -2  -6   4      155.67      166.86     12.22 o 
  -1  -6   4      140.36      135.35     10.32 o 
   0  -6   4       90.58       82.36      8.54 o 
   1  -6   4      129.82      143.95     10.13 o 
   2  -6   4       17.99       16.97      3.55 o 
   3  -6   4      159.48      159.18      7.36 o 
   4  -6   4        1.24        0.70      3.93 o 
   5  -6   4       73.19       71.55      8.29 o 
   6  -6   4       48.71       57.97      8.29 o 
   7  -6   4       24.43       34.08      8.11 o 
   8  -6   4      117.29      147.39     13.33 o 
   9  -6   4       69.28       75.54     11.24 o 
  -5  -5   4      109.10      111.34     11.91 o 
  -4  -5   4       72.01       70.38      9.40 o 
  -3  -5   4       41.27       48.21      8.05 o 
  -2  -5   4       21.37       19.10      5.77 o 
  -1  -5   4      378.59      408.71     16.77 o 
   0  -5   4      241.19      251.61     12.65 o 
   1  -5   4      151.74      155.41      6.64 o 
   2  -5   4      873.91      860.71     16.52 o 
   3  -5   4      186.93      189.50      7.36 o 
   4  -5   4      165.57      159.31      7.25 o 
   5  -5   4       11.63       11.76      3.69 o 
   6  -5   4      309.99      309.09     15.72 o 
   7  -5   4       45.41       30.65      6.88 o 
   8  -5   4        4.29        0.61      5.47 o 
   9  -5   4       60.79       64.73     10.07 o 
  10  -5   4      107.24      111.16     12.71 o 
  -6  -4   4       25.96       11.18      7.19 o 
  -5  -4   4        2.31        2.34      3.72 o 
  -4  -4   4      378.65      379.06     11.93 o 
  -3  -4   4      291.65      283.64      9.93 o 
  -2  -4   4      350.48      353.92     15.48 o 
  -1  -4   4       99.31      100.84      8.48 o 
   0  -4   4     1221.74     1178.34     29.17 o 
   1  -4   4      604.63      624.84     12.59 o 
   2  -4   4     1281.38     1254.79     28.31 o 
   3  -4   4      517.00      513.97     11.72 o 
   4  -4   4      367.02      384.61     10.23 o 
   5  -4   4       10.59        9.94      3.28 o 
   6  -4   4      395.62      392.69     11.01 o 
   7  -4   4       89.49       89.72      9.15 o 
   8  -4   4       92.62       95.93     10.07 o 
   9  -4   4        1.74        7.80      6.33 o 
  10  -4   4       18.39        8.90      7.12 o 
  -7  -3   4        3.94        1.54      6.14 o 
  -6  -3   4       44.38       47.75      9.76 o 
  -5  -3   4      104.77      101.28      7.58 o 
  -4  -3   4       69.98       74.69      5.82 o 
  -3  -3   4      357.54      370.49     11.02 o 
  -2  -3   4      248.40      241.72      8.31 o 
  -1  -3   4      350.95      361.97     14.06 o 
   0  -3   4     1356.83     1242.94     33.81 o 
   1  -3   4     1146.82     1059.44     19.16 o 
   2  -3   4     1512.75     1484.04     22.80 o 
   3  -3   4       87.75       73.21      4.28 o 
   4  -3   4     1588.33     1583.60     29.05 o 
   5  -3   4      863.21      874.78     16.44 o 
   6  -3   4     1334.34     1384.73     39.40 o 
   7  -3   4       39.81       48.54      4.53 o 
   8  -3   4      132.97      126.14     10.69 o 
   9  -3   4        6.19        6.33      5.83 o 
  10  -3   4        5.26        3.75      6.08 o 
  -7  -2   4       15.48       17.41      5.25 o 
  -6  -2   4       16.57       11.80      4.29 o 
  -5  -2   4       34.55       37.86      4.82 o 
  -4  -2   4      217.79      224.52      8.73 o 
  -3  -2   4       33.86       34.38      3.95 o 
  -2  -2   4       50.12       55.81      4.21 o 
  -1  -2   4      222.10      224.74      7.16 o 
   0  -2   4     3344.98     3285.49     42.45 o 
   1  -2   4     1689.40     1696.84     24.25 o 
   2  -2   4     4399.07     4708.99     83.89 o 
   3  -2   4     1574.23     1634.58     33.65 o 
   4  -2   4     1379.56     1254.00     27.39 o 
   5  -2   4      430.19      411.71     13.20 o 
   6  -2   4      878.80      839.64     21.49 o 
   7  -2   4      399.10      387.60     10.33 o 
   8  -2   4       62.99       57.71      4.97 o 
   9  -2   4       44.76       49.81      7.80 o 
  10  -2   4       58.20       67.55      9.33 o 
  -8  -1   4       48.34       65.96     10.69 o 
  -7  -1   4       60.30       77.26     10.07 o 
  -6  -1   4       44.47       55.01      5.64 o 
  -5  -1   4      168.16      182.15      8.03 o 
  -4  -1   4      698.01      711.96     15.34 o 
  -3  -1   4      314.43      321.17      9.27 o 
  -2  -1   4       15.54       20.21      3.47 o 
  -1  -1   4       66.35       94.07      8.90 o 
   0  -1   4     3567.88     3972.01     50.32 o 
   1  -1   4      227.36      257.26      9.83 o 
   2  -1   4       54.28       58.65      4.73 o 
   3  -1   4     1745.50     1924.94     37.58 o 
   4  -1   4     1104.01     1057.48     23.64 o 
   5  -1   4        5.23        2.52      2.46 o 
   6  -1   4        7.01       11.73      3.50 o 
   7  -1   4      266.56      257.20     11.12 o 
   8  -1   4      172.76      175.51      7.21 o 
   9  -1   4       99.51      110.73      9.64 o 
  10  -1   4       69.15       91.01      9.70 o 
  -8   0   4       60.11       57.30      9.76 o 
  -7   0   4       48.98       61.35      8.90 o 
  -6   0   4       75.24       77.32      8.66 o 
  -5   0   4      305.99      326.41     24.93 o 
  -4   0   4      986.89      934.23     17.40 o 
  -3   0   4      496.99      496.66     11.09 o 
  -2   0   4      413.34      388.30      9.14 o 
  -1   0   4      856.73      868.02     14.72 o 
   0   0   4      274.56      300.66      7.23 o 
   1   0   4        2.55        6.94      2.64 o 
   2   0   4      926.19      978.81     21.25 o 
   3   0   4       81.21       83.40      5.28 o 
   4   0   4      156.93      174.78      7.68 o 
   5   0   4      427.12      445.49     13.57 o 
   6   0   4      313.16      309.95     11.55 o 
   7   0   4       28.00       33.35      5.16 o 
   8   0   4      138.93      162.07     10.01 o 
   9   0   4       96.02      101.88      8.97 o 
  -8   1   4       27.63       28.74      8.23 o 
  -7   1   4       53.27       58.28      8.66 o 
  -6   1   4      387.72      389.18     17.07 o 
  -5   1   4       74.61       87.70      5.31 o 
  -4   1   4     1529.60     1541.96     24.11 o 
  -3   1   4      255.48      242.34     10.50 o 
  -2   1   4     1229.11     1160.28     26.04 o 
  -1   1   4       69.51       46.13      3.26 o 
   0   1   4      754.71      792.54     10.26 o 
   1   1   4        6.43       12.66      1.46 o 
   2   1   4      213.70      207.45      7.55 o 
   3   1   4      188.48      169.99      7.12 o 
   4   1   4      120.78      120.86      6.14 o 
   5   1   4       13.72       11.98      3.38 o 
   6   1   4      163.74      164.34      8.72 o 
   7   1   4       76.06       93.23      7.49 o 
   8   1   4       34.41       35.80      6.20 o 
   9   1   4        2.22        1.41      5.04 o 
  -8   2   4        3.74        2.95      6.33 o 
  -7   2   4        7.59       17.26      6.14 o 
  -6   2   4      397.60      383.10     16.64 o 
  -5   2   4        1.90       -2.64      3.32 o 
  -4   2   4       73.31       73.30      4.22 o 
  -3   2   4      673.59      670.99      9.89 o 
  -2   2   4     2709.50     2744.60     29.01 o 
  -1   2   4     1069.34     1107.46     13.24 o 
   0   2   4      170.66      155.69      4.38 o 
   1   2   4        5.09       10.16      2.29 o 
   2   2   4     1805.94     1737.06     24.09 o 
   3   2   4      307.51      299.39      9.76 o 
   4   2   4     1151.14     1027.08     23.28 o 
   5   2   4      143.31      141.07      7.86 o 
   6   2   4      355.00      359.76     13.57 o 
   7   2   4       66.98       79.53      7.49 o 
   8   2   4        2.01        0.55      4.24 o 
   9   2   4       76.63       71.49      8.41 o 
  10   2   4       26.92       35.31      7.49 o 
  -8   3   4       11.79       10.01      6.63 o 
  -7   3   4       28.62       27.88      6.82 o 
  -6   3   4      108.41       73.20      8.11 o 
  -5   3   4      248.75      231.59     12.04 o 
  -4   3   4        1.20        1.84      2.83 o 
  -3   3   4       98.12       94.18      3.84 o 
  -2   3   4     1199.01     1346.83     15.80 o 
  -1   3   4       12.33        5.09      1.39 o 
   0   3   4      129.20      144.42      3.33 o 
   1   3   4      112.09       92.01      3.27 o 
   2   3   4     2154.92     2162.34     74.49 o 
   3   3   4     3656.51     3793.21     49.12 o 
   4   3   4      738.66      738.68     18.85 o 
   5   3   4      520.61      503.53     15.91 o 
   6   3   4      530.15      558.80     18.06 o 
   7   3   4      591.12      619.91     20.39 o 
   8   3   4      137.59      130.01     10.13 o 
   9   3   4       71.88       87.27      9.33 o 
  10   3   4       18.68       27.76      7.43 o 
  -8   4   4       17.95       24.69      7.80 o 
  -7   4   4      351.68      360.50     17.26 o 
  -6   4   4      147.86      153.66     10.87 o 
  -5   4   4       13.11       11.73      4.61 o 
  -4   4   4        0.50        4.40      2.13 o 
  -3   4   4      186.10      182.82      6.27 o 
  -2   4   4       88.96      106.69      2.96 o 
  -1   4   4       11.77       12.17      1.41 o 
   0   4   4       27.37       31.03      2.91 o 
   1   4   4     1204.04     1136.07     16.06 o 
   2   4   4     1363.48     1274.27     19.24 o 
   3   4   4     3456.06     3434.77     51.03 o 
   4   4   4     5487.14     5821.23     74.00 o 
   5   4   4      663.59      650.67     18.98 o 
   6   4   4      407.72      384.69     14.80 o 
   7   4   4       82.23       84.01      8.11 o 
   8   4   4      107.74      110.67      9.76 o 
   9   4   4       39.52       37.34      7.49 o 
  10   4   4       56.95       55.58      8.97 o 
  -8   5   4       53.03       43.66      8.66 o 
  -7   5   4      315.28      339.86     16.95 o 
  -6   5   4      356.87      355.15     16.15 o 
  -5   5   4      307.70      308.49     15.54 o 
  -4   5   4      499.71      496.02     11.61 o 
  -3   5   4      668.55      652.92     14.22 o 
  -2   5   4      311.45      298.11      7.76 o 
  -1   5   4       51.13       44.43      2.04 o 
   0   5   4       48.03       50.28      2.24 o 
   1   5   4       34.83       34.44      1.96 o 
   2   5   4        0.04        1.49      1.38 o 
   3   5   4     4348.65     4409.52     57.26 o 
   4   5   4      895.92      907.35     16.81 o 
   5   5   4      186.32      203.87      7.61 o 
   6   5   4      103.89      114.72      8.90 o 
   7   5   4        2.27        2.03      4.24 o 
   8   5   4       11.75       23.28      6.20 o 
   9   5   4       17.86       26.47      7.25 o 
  -8   6   4      146.26      150.28     13.02 o 
  -7   6   4       93.26       96.66     10.07 o 
  -6   6   4      238.89      229.75     12.90 o 
  -5   6   4       78.82       86.91      5.44 o 
  -4   6   4      744.45      713.09     14.89 o 
  -3   6   4      889.17      846.58     23.28 o 
  -2   6   4      544.06      589.51     18.06 o 
  -1   6   4     1529.04     1578.44     35.56 o 
   0   6   4     1337.55     1364.58     20.03 o 
   1   6   4     1335.33     1292.31     19.78 o 
   2   6   4        7.43        6.32      2.00 o 
   3   6   4     1293.87     1261.48     37.03 o 
   4   6   4      113.65      120.32      5.92 o 
   5   6   4      211.54      205.22     16.92 o 
   6   6   4        6.92        6.88      4.48 o 
   7   6   4        4.71        3.25      4.79 o 
   8   6   4        4.32        0.18      4.67 o 
   9   6   4        0.28       -1.11      5.34 o 
  -8   7   4       26.72       27.39      7.80 o 
  -7   7   4       36.22       39.18      7.37 o 
  -6   7   4       80.14       65.32      5.65 o 
  -5   7   4      274.92      259.95      9.24 o 
  -4   7   4      491.82      539.64     19.10 o 
  -3   7   4      856.23      830.31     23.95 o 
  -2   7   4      697.99      689.43     21.00 o 
  -1   7   4      395.28      364.30     14.25 o 
   0   7   4     2172.43     2115.77     29.58 o 
   1   7   4      797.38      804.93     14.49 o 
   2   7   4      369.43      371.37      9.36 o 
   3   7   4       63.27       67.31      4.50 o 
   4   7   4      571.37      575.03     13.52 o 
   5   7   4        1.88       -0.60      2.66 o 
   6   7   4       47.87       52.15     17.20 o 
   7   7   4       13.57       15.11      6.26 o 
   8   7   4       13.85       18.98      6.82 o 
  -8   8   4        0.24       -2.64      4.97 o 
  -7   8   4       41.43       42.50      7.80 o 
  -6   8   4       10.98       11.39      4.48 o 
  -5   8   4       85.69       90.83      9.27 o 
  -4   8   4       59.32       55.39      7.37 o 
  -3   8   4       11.51        7.55      4.73 o 
  -2   8   4      462.66      476.81     17.63 o 
  -1   8   4       47.03       51.10      6.33 o 
   0   8   4      304.74      294.17     13.51 o 
   1   8   4      124.53      130.59      5.60 o 
   2   8   4       57.53       63.83      6.91 o 
   3   8   4      130.39      130.76      6.42 o 
   4   8   4      265.13      276.63      9.44 o 
   5   8   4       81.40       88.70      6.14 o 
   6   8   4       67.93       73.45      8.84 o 
   7   8   4        7.77        0.18      5.53 o 
  -7   9   4        2.12       -0.46      3.81 o 
  -6   9   4        0.99       -4.61      5.34 o 
  -5   9   4      117.81      140.45     11.67 o 
  -4   9   4       17.36       15.05      6.02 o 
  -3   9   4      398.20      418.65     17.81 o 
  -2   9   4       21.31       23.15      5.83 o 
  -1   9   4      117.20      117.55      9.89 o 
   0   9   4       49.55       66.76      7.80 o 
   1   9   4       89.40       80.27      8.48 o 
   2   9   4       72.02       77.30      6.88 o 
   3   9   4      127.46      141.64      6.97 o 
   4   9   4      258.57      251.54     14.09 o 
   5   9   4       32.11       42.99      7.31 o 
   6   9   4       43.76       48.70      8.35 o 
   7   9   4       63.38       69.52      9.95 o 
  -7  10   4       26.57       25.14      5.54 o 
  -6  10   4       45.72       54.78      9.64 o 
  -5  10   4      448.14      402.20     19.22 o 
  -4  10   4      101.73      112.82     10.75 o 
  -3  10   4      456.31      462.69     19.53 o 
  -2  10   4      274.20      275.93     15.05 o 
  -1  10   4       12.78       10.07      4.97 o 
   0  10   4        5.89        0.74      4.73 o 
   1  10   4        0.18        4.18      5.10 o 
   2  10   4       37.35       35.57      4.40 o 
   3  10   4       12.80       10.11      3.84 o 
   4  10   4       23.01       26.43      8.01 o 
   5  10   4        5.70        5.53      5.53 o 
   6  10   4        2.28        8.29      6.45 o 
  -6  11   4       81.20       84.63     11.24 o 
  -5  11   4       71.42       69.77     10.19 o 
  -4  11   4      109.26      109.56     11.55 o 
  -3  11   4      181.36      192.35     13.94 o 
  -2  11   4      480.69      484.86     21.00 o 
  -1  11   4       99.06      103.67     10.38 o 
   0  11   4      129.84      128.78     11.55 o 
   1  11   4       41.53       35.74      7.92 o 
   2  11   4        4.12       13.63      6.45 o 
   3  11   4       23.50       20.53      4.63 o 
   4  11   4       45.02       41.15      7.43 o 
   5  11   4        9.80       11.67      6.69 o 
  -5  12   4       17.58       12.28      8.05 o 
  -4  12   4       48.52       60.92     10.07 o 
  -3  12   4      111.49      115.89     12.10 o 
  -2  12   4      365.21      378.18     20.02 o 
  -1  12   4       62.08       69.15      9.95 o 
   0  12   4      143.00      149.66     13.27 o 
   1  12   4      284.06      295.77     17.81 o 
   2  12   4       66.18       72.53     10.19 o 
   4  12   4        5.60       15.29      6.94 o 
  -4  13   4       10.41        6.39      7.00 o 
  -3  13   4       58.60       54.23     10.56 o 
  -2  13   4      130.82      122.83     13.14 o 
  -1  13   4       24.23       18.73      7.98 o 
   0  13   4       34.30       19.84      8.17 o 
   1  13   4        7.45       15.91      8.17 o 
   2  13   4        9.75       15.11      7.80 o 
   0  -9   5       17.93       15.41      7.80 o 
   1  -9   5        1.69       10.26      7.06 o 
   2  -9   5       39.65       40.59      8.60 o 
   4  -9   5       92.84       54.29      9.52 o 
   5  -9   5      182.50      156.42     14.06 o 
   6  -9   5       71.78       73.14     11.67 o 
   7  -9   5       57.20       73.94     12.22 o 
  -1  -8   5        8.33        7.49      7.12 o 
   0  -8   5        2.13        4.36      6.39 o 
   1  -8   5        0.29       -1.78      5.77 o 
   2  -8   5        0.61        0.68      5.65 o 
   3  -8   5      144.49      123.69     10.87 o 
   4  -8   5      103.34       84.20     10.13 o 
   5  -8   5       49.80       69.27     10.19 o 
   6  -8   5      201.33      223.73     15.91 o 
   7  -8   5      107.29       86.90     11.61 o 
   8  -8   5      140.98      136.21     14.80 o 
  -2  -7   5      197.59      197.63     14.86 o 
  -1  -7   5      383.09      347.60     17.99 o 
   0  -7   5      209.06      212.12     14.00 o 
   1  -7   5      279.96      258.73     14.55 o 
   2  -7   5       69.75       76.71      8.78 o 
   3  -7   5       63.47       51.90      9.33 o 
   4  -7   5        0.40        2.59      4.54 o 
   5  -7   5        0.03        2.03      5.47 o 
   6  -7   5       19.57        8.90      6.45 o 
   7  -7   5      104.59       94.88     12.16 o 
   8  -7   5       11.08       12.47      7.86 o 
   9  -7   5       28.57       31.38      9.83 o 
  -4  -6   5       82.68       88.93     11.73 o 
  -3  -6   5      102.81      100.72     11.48 o 
  -2  -6   5      264.66      262.66     15.91 o 
  -1  -6   5      739.89      698.45     24.75 o 
   0  -6   5      451.28      457.65     19.10 o 
   1  -6   5      214.04      228.70     13.14 o 
   2  -6   5       27.57       34.76      6.63 o 
   3  -6   5       31.72       23.62      4.16 o 
   4  -6   5      205.29      188.22     10.44 o 
   5  -6   5        4.87        2.38      3.55 o 
   6  -6   5       15.07       23.09      7.19 o 
   7  -6   5        0.71        3.68      5.53 o 
   8  -6   5       10.70       10.99      7.31 o 
   9  -6   5       12.84       17.38      8.41 o 
  -4  -5   5       33.90       35.99      8.72 o 
  -3  -5   5       51.65       56.38      9.09 o 
  -2  -5   5       36.12       41.95      7.68 o 
  -1  -5   5       12.76       13.39      5.90 o 
   0  -5   5      619.63      630.41     21.62 o 
   1  -5   5      320.23      317.94     14.86 o 
   2  -5   5      780.99      714.54     44.13 o 
   3  -5   5      134.35      119.37      6.55 o 
   4  -5   5      312.17      310.12     24.23 o 
   5  -5   5      284.67      302.87     10.25 o 
   6  -5   5      364.53      374.30     11.68 o 
   7  -5   5      437.05      427.68     19.65 o 
   8  -5   5      216.60      213.04     15.05 o 
   9  -5   5       37.16       44.77      9.40 o 
  10  -5   5        4.15       -5.34      6.76 o 
  -5  -4   5       11.01       10.23      4.65 o 
  -4  -4   5        1.41        0.57      3.62 o 
  -3  -4   5       11.43       13.62      4.03 o 
  -2  -4   5        0.35       -1.47      4.05 o 
  -1  -4   5      147.42      134.93     10.32 o 
   0  -4   5      105.82      120.74      9.40 o 
   1  -4   5      777.36      790.27     23.21 o 
   2  -4   5     1747.44     1742.48     39.24 o 
   3  -4   5      181.04      172.97      7.14 o 
   4  -4   5       70.46       74.42      7.86 o 
   5  -4   5      308.55      318.31     10.07 o 
   6  -4   5      238.10      247.15      9.26 o 
   7  -4   5      206.17      185.71     12.34 o 
   8  -4   5      275.98      286.80     16.09 o 
   9  -4   5       67.80       78.49     10.19 o 
  10  -4   5      115.56      102.74     12.16 o 
  -6  -3   5       25.93       29.37      5.82 o 
  -5  -3   5       43.95       42.41      5.79 o 
  -4  -3   5       38.33       52.93      5.53 o 
  -3  -3   5       56.64       47.70      5.17 o 
  -2  -3   5       92.52       89.45      5.92 o 
  -1  -3   5      258.50      255.54     12.77 o 
   0  -3   5      126.55      127.62      9.40 o 
   1  -3   5      474.50      456.12     12.56 o 
   2  -3   5       68.17       62.95      6.51 o 
   3  -3   5      121.10      118.89      5.85 o 
   4  -3   5       98.78       92.00     11.36 o 
   5  -3   5      567.98      571.85     13.18 o 
   6  -3   5      523.85      545.56     13.21 o 
   7  -3   5      640.27      678.26     15.50 o 
   8  -3   5      255.16      240.62     13.94 o 
   9  -3   5      106.45       93.84     10.26 o 
  10  -3   5       82.41       93.53     10.99 o 
  -7  -2   5        8.57        1.84      6.88 o 
  -6  -2   5        9.36        8.39      4.55 o 
  -5  -2   5       60.49       58.89      6.08 o 
  -4  -2   5      351.60      353.94     12.31 o 
  -3  -2   5       26.69       23.28      4.04 o 
  -2  -2   5      316.29      322.54     15.91 o 
  -1  -2   5      322.04      347.52     12.53 o 
   0  -2   5      658.44      675.91     19.84 o 
   1  -2   5      473.99      508.78     16.52 o 
   2  -2   5      413.02      423.94     14.62 o 
   3  -2   5       44.75       34.51      5.04 o 
   4  -2   5       35.97       35.13      4.91 o 
   5  -2   5       40.45       41.15      5.34 o 
   6  -2   5        0.41        6.45      3.87 o 
   7  -2   5      255.09      268.75      9.02 o 
   8  -2   5      504.70      507.58     13.22 o 
   9  -2   5       94.64       88.50      9.64 o 
  10  -2   5       62.99       52.32      8.72 o 
  -7  -1   5        2.53        0.06      6.51 o 
  -6  -1   5       77.20       57.11      9.03 o 
  -5  -1   5      184.31      181.74      8.82 o 
  -4  -1   5     1722.13     1692.81     28.61 o 
  -3  -1   5      382.76      404.86     11.31 o 
  -2  -1   5      715.62      743.63     15.33 o 
  -1  -1   5     1244.16     1209.07     26.93 o 
   0  -1   5     2211.45     2225.74     31.68 o 
   1  -1   5     2499.26     2658.40     51.83 o 
   2  -1   5     1244.48     1268.37     28.56 o 
   3  -1   5      504.54      522.32     15.48 o 
   4  -1   5       12.86        2.70      3.07 o 
   5  -1   5      140.09      142.91      8.11 o 
   6  -1   5      188.92      185.04      9.46 o 
   7  -1   5       78.99       77.26      6.76 o 
   8  -1   5      157.96      145.80      9.58 o 
   9  -1   5        2.69        5.33      5.83 o 
  10  -1   5        5.32        0.98      5.65 o 
  11  -1   5        1.79       -0.37      6.45 o 
  -7   0   5        0.06       -5.71      5.71 o 
  -6   0   5      103.43      129.52     11.55 o 
  -5   0   5       40.77       38.84      4.75 o 
  -4   0   5     1098.56     1072.12     20.33 o 
  -3   0   5      835.54      829.01     16.55 o 
  -2   0   5     1255.55     1241.91     20.81 o 
  -1   0   5     1571.12     1531.08     23.64 o 
   0   0   5     1608.71     1534.13     23.04 o 
   1   0   5     1367.24     1352.78     20.60 o 
   2   0   5     3509.29     3727.42     67.55 o 
   3   0   5     2297.71     2393.34     46.06 o 
   4   0   5     2001.99     2049.55     41.02 o 
   5   0   5      630.04      601.79     16.83 o 
   6   0   5      476.62      519.50     16.52 o 
   7   0   5       28.81       29.72      5.10 o 
   8   0   5       22.19       30.71      5.65 o 
   9   0   5        8.68       22.91      5.90 o 
  10   0   5       61.63       47.35      7.92 o 
  -8   1   5       23.37       16.64      8.41 o 
  -7   1   5       19.54       26.04      7.62 o 
  -6   1   5        3.96        7.43      5.40 o 
  -5   1   5        0.17       -3.38      4.05 o 
  -4   1   5       12.81        3.90      4.88 o 
  -3   1   5      138.17      119.40     20.02 o 
  -2   1   5      343.26      330.83      8.72 o 
  -1   1   5      374.86      343.59      9.25 o 
   0   1   5      102.64      157.18      5.87 o 
   1   1   5      142.21      192.49      5.71 o 
   2   1   5     2407.57     2459.79     46.31 o 
   3   1   5      773.72      758.15     18.67 o 
   4   1   5     1719.81     1745.80     35.80 o 
   5   1   5      149.12      150.09      8.05 o 
   6   1   5     1126.82     1111.95     26.71 o 
   7   1   5       98.03       91.38      7.55 o 
   8   1   5      181.95      212.18     11.48 o 
   9   1   5       56.45       56.07      7.62 o 
  10   1   5       29.95       36.42      7.80 o 
  -8   2   5       33.42       32.24      9.09 o 
  -7   2   5       80.46       83.40     10.44 o 
  -6   2   5      249.70      245.22     14.37 o 
  -5   2   5       49.32       55.52      7.31 o 
  -4   2   5      164.61      166.74     10.50 o 
  -3   2   5      104.77      110.67      5.59 o 
  -2   2   5      122.16      131.39      4.67 o 
  -1   2   5      383.03      445.63      9.91 o 
   0   2   5        0.41        1.46      1.11 o 
   1   2   5      454.23      511.22      8.31 o 
   2   2   5     1560.77     1572.93     22.88 o 
   3   2   5      589.93      606.09     16.09 o 
   4   2   5      678.44      664.55     17.44 o 
   5   2   5       43.08       48.64      5.10 o 
   6   2   5      460.83      467.42     15.91 o 
   7   2   5      289.06      305.35     13.02 o 
   8   2   5       55.50       63.87      7.62 o 
   9   2   5       46.16       56.13      8.48 o 
  10   2   5        2.35        7.19      6.88 o 
  -8   3   5       32.27       35.62      8.97 o 
  -7   3   5      232.43      255.11     15.66 o 
  -6   3   5      154.04      162.62     11.85 o 
  -5   3   5      150.59      145.30     10.44 o 
  -4   3   5       24.70       24.44      5.10 o 
  -3   3   5      456.71      454.83     15.41 o 
  -2   3   5      309.07      300.48      5.96 o 
  -1   3   5      419.57      426.61      7.09 o 
   0   3   5        4.55        3.20      1.15 o 
   1   3   5      337.81      333.62      5.85 o 
   2   3   5        4.98        6.89      1.27 o 
   3   3   5      480.61      477.09     10.06 o 
   4   3   5       48.01       48.33      4.85 o 
   5   3   5        2.96       -0.06      2.52 o 
   6   3   5      117.02      113.12      7.98 o 
   7   3   5      151.58      154.70     10.19 o 
   8   3   5       93.47       95.62      8.90 o 
   9   3   5       29.96       35.62      7.31 o 
  10   3   5       12.55       10.56      6.57 o 
  -8   4   5       22.90       24.07      7.98 o 
  -7   4   5      147.89      130.01     11.61 o 
  -6   4   5       61.08       78.42      8.66 o 
  -5   4   5       44.17       55.70      7.25 o 
  -4   4   5       42.12       34.82      5.65 o 
  -3   4   5      183.03      208.51      7.02 o 
  -2   4   5     1251.14     1271.89     15.65 o 
  -1   4   5     2027.59     2142.02     25.22 o 
   0   4   5     3595.71     3593.40     36.86 o 
   1   4   5     1967.72     1870.51     79.47 o 
   2   4   5      357.47      323.57      5.60 o 
   3   4   5      718.53      706.97     14.18 o 
   4   4   5       27.87       23.86      3.02 o 
   5   4   5        3.11        1.04      3.13 o 
   6   4   5        0.81       -0.12      3.50 o 
   7   4   5       74.11       78.12      7.98 o 
   8   4   5        1.67        8.90      5.04 o 
   9   4   5        7.12        6.39      5.47 o 
  10   4   5       19.75       18.55      7.06 o 
  -8   5   5       23.66       37.52      8.54 o 
  -7   5   5        2.79       -4.67      4.67 o 
  -6   5   5      107.99      104.65      9.83 o 
  -5   5   5       11.26       18.30      5.22 o 
  -4   5   5     1308.80     1308.68     22.42 o 
  -3   5   5      801.50      810.70     15.56 o 
  -2   5   5     1543.97     1601.30     24.65 o 
  -1   5   5      460.53      408.90      8.36 o 
   0   5   5     4643.94     4815.27     48.44 o 
   1   5   5     2612.15     2463.91     39.37 o 
   2   5   5     1324.34     1316.97     41.55 o 
   3   5   5      674.73      670.63     13.20 o 
   4   5   5      969.43      964.24     17.74 o 
   5   5   5      114.95      124.53      6.33 o 
   6   5   5       98.84       93.84      8.23 o 
   7   5   5       32.29       36.23      6.33 o 
   8   5   5       46.99       52.57      7.92 o 
   9   5   5        0.57        2.21      5.28 o 
  -8   6   5        0.29        3.19      6.20 o 
  -7   6   5        8.75        4.11      5.65 o 
  -6   6   5        0.01       -1.23      4.05 o 
  -5   6   5      106.53       86.65      8.60 o 
  -4   6   5        4.80        7.42      2.87 o 
  -3   6   5        3.09        1.95      2.29 o 
  -2   6   5      179.80      197.41      6.92 o 
  -1   6   5        1.61        0.01      2.64 o 
   0   6   5     1966.64     2049.74     22.77 o 
   1   6   5     1976.59     2025.95     22.45 o 
   2   6   5      576.79      563.47     11.50 o 
   3   6   5       17.42       14.74      2.67 o 
   4   6   5      353.93      346.53     13.54 o 
   5   6   5      167.13      178.85      7.44 o 
   6   6   5      374.64      377.63     15.72 o 
   7   6   5       24.87       31.63      6.57 o 
   8   6   5       33.91       49.81      8.05 o 
   9   6   5        4.94        2.64      5.65 o 
  -7   7   5      102.67       97.16     10.50 o 
  -6   7   5      126.99      117.85     10.38 o 
  -5   7   5      273.56      261.63     18.36 o 
  -4   7   5      103.98      108.41      7.09 o 
  -3   7   5      296.58      295.77      9.19 o 
  -2   7   5       25.96       24.61      3.23 o 
  -1   7   5        0.22       -1.50      1.50 o 
   0   7   5       82.37       79.52      4.22 o 
   1   7   5      573.75      601.01     11.88 o 
   2   7   5      115.23      104.12      5.05 o 
   3   7   5       18.63       24.03      3.16 o 
   4   7   5        0.93        2.45      2.56 o 
   5   7   5       47.50       34.43      6.54 o 
   6   7   5       52.63       68.09      9.58 o 
   7   7   5       55.45       50.30      7.92 o 
   8   7   5       33.06       38.26      7.92 o 
  -7   8   5       92.86       83.40     10.32 o 
  -6   8   5      211.35      209.30     13.20 o 
  -5   8   5      624.63      563.23     14.72 o 
  -4   8   5      158.56      158.79      7.61 o 
  -3   8   5       86.23      110.79      9.33 o 
  -2   8   5       86.97       92.67      8.60 o 
  -1   8   5       27.92       35.50      6.02 o 
   0   8   5      112.43      127.49      9.64 o 
   1   8   5      116.20      124.98      5.51 o 
   2   8   5        3.46        4.69      2.38 o 
   3   8   5       34.73       38.14      3.98 o 
   4   8   5      173.47      173.66      7.49 o 
   5   8   5       12.26       12.38      3.63 o 
   6   8   5        1.39        1.30      4.97 o 
   7   8   5       34.22       30.95      7.43 o 
   8   8   5        3.30       -0.18      5.77 o 
  -7   9   5        1.51        3.38      5.16 o 
  -6   9   5      103.09      106.81      7.52 o 
  -5   9   5      313.56      303.57     10.93 o 
  -4   9   5      188.70      194.31     12.84 o 
  -3   9   5       23.83       29.17      6.26 o 
  -2   9   5        2.75       -1.23      4.36 o 
  -1   9   5       45.43       57.67      7.31 o 
   0   9   5       10.49       13.27      5.16 o 
   1   9   5      117.89      122.40      9.89 o 
   2   9   5        3.99        6.36      3.81 o 
   3   9   5       11.80        9.93      3.23 o 
   4   9   5        6.99        5.33      3.22 o 
   5   9   5       25.08       24.53      7.19 o 
   6   9   5        6.97       10.26      5.83 o 
   7   9   5        6.45        8.54      6.51 o 
  -6  10   5       15.12       11.58      4.54 o 
  -5  10   5      129.82      151.28      8.46 o 
  -4  10   5      162.84      154.64     12.47 o 
  -3  10   5      228.76      215.99     13.51 o 
  -2  10   5      128.20      139.53     11.67 o 
  -1  10   5       10.54       14.13      5.71 o 
   0  10   5      153.39      161.82     11.67 o 
   1  10   5      138.85      140.45     11.05 o 
   2  10   5      215.65      246.27     14.43 o 
   3  10   5       92.74       99.38     13.54 o 
   4  10   5       26.02       23.11      4.23 o 
   5  10   5       28.75       29.64      4.97 o 
   6  10   5        2.66        3.01      5.65 o 
  -6  11   5        2.28        7.44      4.49 o 
  -5  11   5        6.08        6.02      6.69 o 
  -4  11   5       20.05       24.57      7.68 o 
  -3  11   5       99.43      109.99     11.24 o 
  -2  11   5      498.50      462.20     20.76 o 
  -1  11   5        1.09       -4.61      4.61 o 
   0  11   5       28.58       37.16      7.86 o 
   1  11   5      144.84      136.58     11.85 o 
   2  11   5      179.18      187.06     13.63 o 
   3  11   5      210.90      185.16     14.00 o 
   4  11   5       44.31       34.07      5.10 o 
   5  11   5       76.08       85.30      9.76 o 
   6  11   5       32.34       29.79      7.62 o 
  -5  12   5       11.86       16.95      8.23 o 
  -4  12   5        2.57       -2.33      6.20 o 
  -3  12   5       21.77       12.84      6.88 o 
  -2  12   5       39.60       39.18      8.72 o 
  -1  12   5       16.39       14.62      6.88 o 
   0  12   5       21.14       13.63      7.25 o 
   1  12   5       80.06       71.18     10.38 o 
   2  12   5       65.28       59.51      9.64 o 
   3  12   5      105.82       84.26     11.18 o 
   5  12   5        2.92       -4.42      6.02 o 
  -3  13   5       37.51       44.40     10.01 o 
  -2  13   5        9.93       10.93      7.37 o 
  -1  13   5        0.12       -3.87      5.90 o 
   0  13   5       13.19        7.25      6.94 o 
   1  13   5       32.48       37.28      9.40 o 
   2  13   5        0.10       11.36      7.25 o 
   3  13   5        2.79        3.87      7.00 o 
  -1  14   5       48.89       46.74     10.69 o 
   0  14   5        0.41        6.26      7.55 o 
   1  14   5       16.45       14.00      8.66 o 
   2  -9   6       18.71       17.38      8.35 o 
   3  -9   6        8.04       10.19      7.55 o 
   0  -8   6      106.77      109.07     12.47 o 
   1  -8   6       73.35      100.17     11.55 o 
   2  -8   6       70.60       87.70     10.75 o 
   3  -8   6       40.60       46.43      9.09 o 
   5  -8   6        6.22        4.91      7.19 o 
   6  -8   6        3.02       -0.31      7.49 o 
   7  -8   6        6.15       -1.72      7.37 o 
  -1  -7   6      110.03      121.29     12.47 o 
   0  -7   6      172.70      195.17     14.43 o 
   1  -7   6      180.36      197.57     13.94 o 
   2  -7   6      385.77      371.73     17.93 o 
   3  -7   6      274.28      261.19     15.60 o 
   4  -7   6      465.71      444.85     13.74 o 
   5  -7   6      245.14      263.16     15.91 o 
   6  -7   6      160.19      182.21     14.74 o 
   7  -7   6       96.71       90.89     12.28 o 
   8  -7   6       26.77        7.55      8.48 o 
  -2  -6   6       31.41       36.91      8.72 o 
  -1  -6   6       56.03       51.22      9.21 o 
   0  -6   6      125.02      111.47     11.36 o 
   1  -6   6      245.36      257.81     14.86 o 
   2  -6   6      329.74      351.53     16.95 o 
   3  -6   6      332.90      347.05     16.34 o 
   4  -6   6      695.36      695.17     16.87 o 
   5  -6   6      540.82      561.66     15.20 o 
   6  -6   6      360.29      421.73     20.14 o 
   7  -6   6      304.11      340.54     19.16 o 
   8  -6   6      229.30      214.70     15.78 o 
   9  -6   6       74.38       61.17     11.12 o 
  -3  -5   6        6.91        7.92      6.63 o 
  -2  -5   6        5.89        6.94      6.33 o 
  -1  -5   6       47.20       41.15      8.11 o 
   0  -5   6        0.94        6.57      5.65 o 
   1  -5   6      399.66      360.80     16.70 o 
   2  -5   6       43.83       50.17      7.55 o 
   3  -5   6       85.11       82.53     14.95 o 
   4  -5   6       50.24       52.99      5.19 o 
   5  -5   6      351.96      378.39     12.11 o 
   6  -5   6      293.80      311.33     11.27 o 
   7  -5   6      140.61      144.75     12.77 o 
   8  -5   6      109.68      134.43     13.08 o 
   9  -5   6       16.11       15.78      7.86 o 
  -5  -4   6       27.34       20.02      8.05 o 
  -4  -4   6      202.96      186.79     10.05 o 
  -3  -4   6      138.40      158.57     13.02 o 
  -2  -4   6      384.95      337.16     17.01 o 
  -1  -4   6      154.18      177.85     12.28 o 
   0  -4   6      578.72      597.55     21.31 o 
   1  -4   6      108.86      124.48     10.01 o 
   2  -4   6       16.94        8.96      3.09 o 
   3  -4   6      634.58      667.35     14.88 o 
   4  -4   6      314.82      319.17     10.36 o 
   5  -4   6       29.13       31.27      4.66 o 
   6  -4   6        6.92        9.82      4.11 o 
   7  -4   6        0.63       -3.25      3.25 o 
   8  -4   6        2.67        0.86      5.16 o 
   9  -4   6       12.55       10.38      6.88 o 
  10  -4   6       29.99       34.02      9.15 o 
  -5  -3   6       79.42       81.80      7.54 o 
  -4  -3   6      315.97      334.81     21.74 o 
  -3  -3   6      371.24      360.05     12.22 o 
  -2  -3   6      123.39      143.58      7.79 o 
  -1  -3   6       36.00       34.76      6.51 o 
   0  -3   6       60.96       55.76      7.49 o 
   1  -3   6     1080.15     1074.55     28.80 o 
   2  -3   6      398.68      384.32     10.19 o 
   3  -3   6      704.78      709.89     15.08 o 
   4  -3   6     1639.49     1595.85     26.58 o 
   5  -3   6       89.49       81.87      5.64 o 
   6  -3   6      207.54      208.30      8.46 o 
   7  -3   6       21.80       27.33      4.58 o 
   8  -3   6       11.11        6.81      4.12 o 
   9  -3   6       19.44       10.87      6.69 o 
  10  -3   6        1.12        1.90      6.51 o 
  -6  -2   6       19.05       24.50      8.17 o 
  -5  -2   6       59.09       65.34      6.67 o 
  -4  -2   6       58.10       69.45     11.88 o 
  -3  -2   6       98.05       91.05     12.47 o 
  -2  -2   6      304.10      301.38     10.29 o 
  -1  -2   6      341.18      359.46     10.77 o 
   0  -2   6      506.88      525.21     18.36 o 
   1  -2   6      409.14      383.97      9.27 o 
   2  -2   6     1276.57     1285.38     31.38 o 
   3  -2   6      369.23      372.23     14.68 o 
   4  -2   6     1473.33     1493.39     34.51 o 
   5  -2   6      558.41      596.57     19.04 o 
   6  -2   6      352.07      384.57     15.05 o 
   7  -2   6      101.35       91.08      8.29 o 
   8  -2   6      162.70      138.11      7.51 o 
   9  -2   6        2.76        1.66      5.40 o 
  10  -2   6       54.47       58.77      9.33 o 
  -6  -1   6        0.63       -1.54      5.96 o 
  -5  -1   6        2.30       -2.48      3.71 o 
  -4  -1   6       18.76       16.53      4.29 o 
  -3  -1   6      331.66      332.03     12.44 o 
  -2  -1   6        6.01        0.78      2.98 o 
  -1  -1   6      138.66      137.09     12.74 o 
   0  -1   6      618.42      597.29     13.22 o 
   1  -1   6       31.19       29.48      5.22 o 
   2  -1   6      509.67      436.16     15.29 o 
   3  -1   6      506.80      489.89     16.15 o 
   4  -1   6     1298.82     1314.12     30.71 o 
   5  -1   6      411.73      391.33     14.25 o 
   6  -1   6      917.61      919.17     24.57 o 
   7  -1   6      667.05      727.75     21.86 o 
   8  -1   6      379.41      423.08     16.52 o 
   9  -1   6        3.69        1.47      4.97 o 
  10  -1   6       99.87      104.34     10.75 o 
  -7   0   6       32.98       34.08      9.46 o 
  -6   0   6       29.60       37.77      8.78 o 
  -5   0   6      120.21      157.71     12.59 o 
  -4   0   6        0.61       -0.81      2.86 o 
  -3   0   6      453.49      472.05     12.74 o 
  -2   0   6      890.19      871.60     17.34 o 
  -1   0   6        2.30        0.05      2.47 o 
   0   0   6      178.12      181.50      7.31 o 
   1   0   6       16.73       12.42      2.69 o 
   2   0   6      545.79      558.43     16.70 o 
   3   0   6     1182.54     1204.44     28.00 o 
   4   0   6     3025.55     2993.35     57.54 o 
   5   0   6      271.35      276.67     11.79 o 
   6   0   6      221.80      225.14     10.87 o 
   7   0   6       52.80       59.08      6.63 o 
   8   0   6      339.60      336.24     14.62 o 
   9   0   6       62.27       58.83      7.86 o 
  10   0   6       36.49       27.08      7.68 o 
  11   0   6       11.91       14.31      7.12 o 
  -7   1   6      140.11      142.54     13.88 o 
  -6   1   6      166.52      176.01     13.82 o 
  -5   1   6      337.56      317.69     16.52 o 
  -4   1   6      200.82      189.18     13.85 o 
  -3   1   6      201.58      194.41     20.57 o 
  -2   1   6     2164.26     2132.36     31.88 o 
  -1   1   6      577.81      581.67     12.57 o 
   0   1   6      462.71      476.43     10.68 o 
   1   1   6      598.28      630.85     12.35 o 
   2   1   6      710.69      828.90     20.88 o 
   3   1   6       16.29       10.81      3.32 o 
   4   1   6       16.94       16.83      3.68 o 
   5   1   6       50.79       58.22      5.53 o 
   6   1   6       22.79       22.78      4.79 o 
   7   1   6        0.88       -3.32      3.32 o 
   8   1   6        1.34       -0.25      4.11 o 
   9   1   6       47.46       37.22      7.12 o 
  10   1   6       15.82       13.20      6.63 o 
  -7   2   6       37.23       38.44      8.90 o 
  -6   2   6      160.04      182.03     13.76 o 
  -5   2   6      135.50      146.78     11.61 o 
  -4   2   6       72.71       88.62      8.66 o 
  -3   2   6      180.45      185.63      7.25 o 
  -2   2   6     1631.82     1611.69     24.95 o 
  -1   2   6     1911.37     1876.90     61.94 o 
   0   2   6      510.05      462.79      9.63 o 
   1   2   6     1872.06     1903.41     21.99 o 
   2   2   6      125.70      115.64      6.11 o 
   3   2   6       52.32       38.51      4.67 o 
   4   2   6     1251.27     1259.83     28.56 o 
   5   2   6      195.77      198.61      9.64 o 
   6   2   6        0.30       -1.41      3.19 o 
   7   2   6       34.63       39.55      5.83 o 
   8   2   6      119.25      122.83      9.58 o 
   9   2   6        3.45        1.90      4.97 o 
  10   2   6       10.50        6.26      6.45 o 
  -7   3   6        0.14        4.54      6.14 o 
  -6   3   6       59.01       53.61      8.78 o 
  -5   3   6       52.53       59.20      8.05 o 
  -4   3   6      155.99      158.81     10.75 o 
  -3   3   6       75.95       75.78      7.37 o 
  -2   3   6     1885.73     1863.61     27.34 o 
  -1   3   6      534.66      516.31      8.55 o 
   0   3   6      530.95      484.24      9.94 o 
   1   3   6      133.25      120.29      4.12 o 
   2   3   6     1002.17      979.37     14.37 o 
   3   3   6       17.15       15.24      3.25 o 
   4   3   6      337.54      321.19     11.91 o 
   5   3   6      218.70      208.07      9.83 o 
   6   3   6        3.53        4.73      3.44 o 
   7   3   6        3.42        3.32      4.24 o 
   8   3   6      111.68      138.73     10.62 o 
   9   3   6        5.69        3.68      5.90 o 
  10   3   6        0.81        8.35      7.06 o 
  -7   4   6        9.26        6.69      6.57 o 
  -6   4   6        0.18       -1.84      4.79 o 
  -5   4   6       17.51       11.18      5.10 o 
  -4   4   6      281.01      255.17     13.20 o 
  -3   4   6       70.59       82.36      7.37 o 
  -2   4   6      314.01      303.06      8.35 o 
  -1   4   6       88.18       86.50      3.53 o 
   0   4   6     1060.75     1048.16     13.56 o 
   1   4   6      641.23      639.34     12.87 o 
   2   4   6      771.25      771.46     10.79 o 
   3   4   6        3.56        2.25      1.83 o 
   4   4   6      262.92      256.71      9.89 o 
   5   4   6      118.64      102.68      7.25 o 
   6   4   6      372.89      365.59     18.12 o 
   7   4   6       40.89       47.66      6.76 o 
   8   4   6      189.00      215.62     12.90 o 
   9   4   6       33.02       47.41      7.86 o 
  10   4   6        1.78        2.89      6.51 o 
  -7   5   6       60.42       74.06     10.01 o 
  -6   5   6       52.08       60.00      8.41 o 
  -5   5   6      116.59      112.75      9.83 o 
  -4   5   6       82.61       60.06      7.25 o 
  -3   5   6       37.83       25.97      3.46 o 
  -2   5   6      115.81      113.43      5.58 o 
  -1   5   6       43.58       41.37      3.36 o 
   0   5   6       89.15       94.32      4.22 o 
   1   5   6       86.50       80.22      3.13 o 
   2   5   6       24.05       23.59      1.99 o 
   3   5   6       34.01       34.01      4.08 o 
   4   5   6      464.95      449.56     11.03 o 
   5   5   6      523.78      526.20     12.96 o 
   6   5   6      318.05      325.98     14.25 o 
   7   5   6       66.90       70.50      7.68 o 
   8   5   6       78.68       92.67      9.58 o 
   9   5   6      110.77      105.94     10.81 o 
  -7   6   6       41.27       40.10      8.41 o 
  -6   6   6       50.90       52.82      8.29 o 
  -5   6   6      483.00      470.79     19.10 o 
  -4   6   6      567.78      577.59     20.14 o 
  -3   6   6      107.03      131.17      7.06 o 
  -2   6   6      244.30      239.09      7.90 o 
  -1   6   6      328.64      314.04     13.94 o 
   0   6   6        1.84        0.65      1.34 o 
   1   6   6        2.73        0.81      1.28 o 
   2   6   6       89.14       78.67      4.36 o 
   3   6   6        2.78        1.38      1.87 o 
   4   6   6       73.51       60.98      4.65 o 
   5   6   6      854.00      782.75     16.84 o 
   6   6   6      487.14      496.16     18.42 o 
   7   6   6       47.54       42.13      7.06 o 
   8   6   6        5.23       13.45      5.77 o 
   9   6   6       17.28       27.39      7.55 o 
  -7   7   6       36.44       27.39      7.68 o 
  -6   7   6       15.49       17.13      6.26 o 
  -5   7   6      424.55      419.82     17.99 o 
  -4   7   6      807.37      770.42     17.13 o 
  -3   7   6      503.04      503.82     12.80 o 
  -2   7   6      313.24      313.90      9.98 o 
  -1   7   6      490.86      488.02     11.48 o 
   0   7   6      316.22      318.85      8.51 o 
   1   7   6       42.07       38.40      3.87 o 
   2   7   6      164.28      169.55      9.03 o 
   3   7   6      136.58      125.42      5.86 o 
   4   7   6      182.24      184.46      8.57 o 
   5   7   6      690.16      652.49     15.47 o 
   6   7   6       33.65       22.56      4.28 o 
   7   7   6        1.89       -4.11      4.24 o 
   8   7   6        6.30        7.19      5.83 o 
  -7   8   6        6.07       14.13      6.63 o 
  -6   8   6       45.49       42.31      7.92 o 
  -5   8   6       92.04       88.99      9.33 o 
  -4   8   6      311.55      328.00     10.97 o 
  -3   8   6       30.63       33.42      4.14 o 
  -2   8   6      241.72      284.72      9.67 o 
  -1   8   6      454.06      479.02     18.55 o 
   0   8   6      607.86      619.91     20.94 o 
   1   8   6      665.69      704.47     22.78 o 
   2   8   6      345.28      351.13      9.55 o 
   3   8   6      460.09      436.10     11.38 o 
   4   8   6        4.55        7.33      2.95 o 
   5   8   6      562.65      546.16     14.38 o 
   6   8   6       38.55       42.67      5.32 o 
   7   8   6        7.54        4.18      5.40 o 
   8   8   6        1.38        3.81      6.08 o 
  -6   9   6       14.18        8.97      6.02 o 
  -5   9   6        2.79        2.17      4.48 o 
  -4   9   6       97.71       98.84     10.07 o 
  -3   9   6       34.16       37.41      4.55 o 
  -2   9   6      202.85      214.17      8.36 o 
  -1   9   6      454.63      499.84     19.65 o 
   0   9   6      198.81      199.84     12.47 o 
   1   9   6       68.28       70.75      8.29 o 
   2   9   6      247.66      241.23     13.70 o 
   3   9   6      314.56      328.01     12.53 o 
   4   9   6       57.73       61.01      5.21 o 
   5   9   6       40.08       46.99      5.25 o 
   6   9   6      184.10      168.99      9.21 o 
   7   9   6        0.62        0.55      5.71 o 
  -6  10   6        2.85       -1.47      4.91 o 
  -5  10   6        5.52       11.11      4.09 o 
  -4  10   6        0.67        1.49      3.41 o 
  -3  10   6        5.87        3.37      7.43 o 
  -2  10   6        0.07       -1.17      2.56 o 
  -1  10   6        0.12       -0.06      4.85 o 
   0  10   6       58.55       47.96      7.49 o 
   1  10   6       25.68       24.01      6.57 o 
   2  10   6       32.87       32.18      6.76 o 
   3  10   6       38.97       45.50      4.81 o 
   4  10   6       44.01       42.16      5.14 o 
   5  10   6        4.52       -1.46      3.27 o 
   6  10   6       90.03       98.22      7.51 o 
   7  10   6       10.53       12.84      6.82 o 
  -5  11   6        6.65        7.84      4.61 o 
  -4  11   6       16.75       17.68      4.68 o 
  -3  11   6       80.28       88.36      6.55 o 
  -2  11   6        9.39       14.00      6.57 o 
  -1  11   6      251.13      265.61     16.21 o 
   0  11   6        0.15       -0.61      4.85 o 
   1  11   6        1.61        5.71      5.77 o 
   2  11   6        2.45       -4.54      4.54 o 
   3  11   6       18.83       13.27      6.26 o 
   4  11   6        1.95        1.63      3.57 o 
   5  11   6        3.58        3.23      3.91 o 
   6  11   6       34.57       35.87      8.11 o 
  -4  12   6       11.65       12.71      7.68 o 
  -3  12   6      328.15      342.38     19.22 o 
  -2  12   6       87.90       82.60     10.99 o 
  -1  12   6      341.54      354.48     19.41 o 
   0  12   6      161.89      177.30     14.13 o 
   1  12   6       10.83        4.18      6.45 o 
   2  12   6       14.08       16.95      7.19 o 
   3  12   6        5.09        6.02      6.69 o 
   4  12   6        2.10       -1.72      5.90 o 
   5  12   6       20.73       20.51      7.19 o 
  -3  13   6       56.68       45.88      9.64 o 
  -2  13   6       42.14       56.75     10.50 o 
  -1  13   6       77.72       99.06     12.22 o 
   0  13   6      201.81      203.71     16.15 o 
   1  13   6       54.96       55.09     10.32 o 
   2  13   6       47.09       55.58     10.62 o 
   3  13   6       25.65       29.36      8.84 o 
   4  13   6        0.14       -0.06      6.57 o 
   0  14   6      117.92      120.68     14.13 o 
   1  14   6       20.26       16.34      8.78 o 
   2  -8   7       29.06       26.28      8.78 o 
   3  -8   7       89.74       93.66     11.79 o 
   4  -8   7      100.20       96.73     11.55 o 
   6  -8   7      237.53      230.85     17.81 o 
   0  -7   7        0.50        0.43      6.94 o 
   1  -7   7        5.10       -3.07      6.82 o 
   2  -7   7        1.91       -1.97      6.39 o 
   3  -7   7        0.59        1.54      6.63 o 
   4  -7   7       17.29       20.08      7.55 o 
   5  -7   7       30.69       28.94      5.94 o 
   6  -7   7       61.37       63.99     10.75 o 
   7  -7   7      150.49      165.45     15.35 o 
  -1  -6   7       80.10       65.65     10.13 o 
   0  -6   7      174.00      153.90     13.57 o 
   1  -6   7       89.14       74.74     10.13 o 
   2  -6   7       46.91       44.03      8.72 o 
   3  -6   7       47.12       46.61      8.48 o 
   4  -6   7      148.47      143.03     11.98 o 
   5  -6   7       26.10       21.28      5.28 o 
   6  -6   7       12.29       10.53      5.19 o 
   7  -6   7       51.54       59.76     10.50 o 
   8  -6   7       64.59       64.55     10.99 o 
  -2  -5   7      112.18      110.48     12.16 o 
  -1  -5   7       87.96       87.70     10.69 o 
   0  -5   7      532.69      490.45     21.13 o 
   1  -5   7      756.85      717.00     25.24 o 
   2  -5   7      617.43      603.39     22.48 o 
   3  -5   7      439.01      413.31     18.18 o 
   4  -5   7      502.26      500.54     21.89 o 
   5  -5   7      132.55      129.57     14.00 o 
   6  -5   7        1.76        0.53      6.91 o 
   7  -5   7       36.06       51.16      9.58 o 
   8  -5   7        2.74        0.55      7.00 o 
   9  -5   7        2.51       10.26      7.62 o 
  -3  -4   7       80.04       71.06     10.81 o 
  -2  -4   7      167.50      163.30     13.33 o 
  -1  -4   7       86.85      102.99     10.93 o 
   0  -4   7      303.89      292.08     15.60 o 
   1  -4   7     1172.84     1093.34     31.51 o 
   2  -4   7      521.60      526.25     20.14 o 
   3  -4   7      243.36      274.21     14.37 o 
   4  -4   7       25.28       38.70      8.69 o 
   5  -4   7       18.60       22.39      8.26 o 
   6  -4   7      123.82      139.93      8.25 o 
   7  -4   7       44.78       42.81      5.88 o 
   8  -4   7       96.80       82.11     10.56 o 
   9  -4   7        1.01        3.50      6.26 o 
  10  -4   7       10.09       10.99      7.19 o 
  -5  -3   7        2.97        6.63      7.31 o 
  -4  -3   7        1.15       -2.99      4.15 o 
  -3  -3   7        1.70        0.97      4.10 o 
  -2  -3   7        2.18        4.24      5.96 o 
  -1  -3   7        1.69       -3.93      3.93 o 
   0  -3   7        4.29        2.09      5.04 o 
   1  -3   7       51.43       54.84      7.74 o 
   2  -3   7      429.18      391.63     16.89 o 
   3  -3   7      206.97      225.37      8.57 o 
   4  -3   7      488.27      490.86     12.94 o 
   5  -3   7       41.09       39.09      4.94 o 
   6  -3   7      330.66      314.76     10.91 o 
   7  -3   7      179.13      183.75      8.71 o 
   8  -3   7      200.77      220.90     15.29 o 
   9  -3   7      117.69       99.92     11.36 o 
  10  -3   7       56.94       57.85     10.01 o 
  -5  -2   7       45.24       40.21      6.36 o 
  -4  -2   7       30.99       38.93     11.30 o 
  -3  -2   7      105.54      106.23      7.42 o 
  -2  -2   7      118.60      112.65      7.19 o 
  -1  -2   7       20.58       30.44     10.04 o 
   0  -2   7        0.66       -3.25      4.54 o 
   1  -2   7      339.14      307.86     14.62 o 
   2  -2   7       14.55       17.26      5.65 o 
   3  -2   7      151.04      168.46     11.30 o 
   4  -2   7     1776.67     1718.34     40.04 o 
   5  -2   7       38.89       38.69      6.63 o 
   6  -2   7        2.64        3.81      4.97 o 
   7  -2   7       49.48       53.37      7.62 o 
   8  -2   7       40.87       47.25     10.84 o 
   9  -2   7       58.47       64.13      7.52 o 
  10  -2   7      101.09       73.39     10.44 o 
  -6  -1   7       17.43       21.68      8.48 o 
  -5  -1   7      111.59      110.79     11.98 o 
  -4  -1   7      123.00      142.45      8.55 o 
  -3  -1   7       68.27       78.26      6.44 o 
  -2  -1   7      124.94      131.24      7.34 o 
  -1  -1   7        6.71        6.63      3.72 o 
   0  -1   7       96.28       91.67      5.88 o 
   1  -1   7        6.70        9.21      5.04 o 
   2  -1   7       60.72       57.36      7.12 o 
   3  -1   7       10.42       13.20      4.85 o 
   4  -1   7      140.06      130.63      9.64 o 
   5  -1   7       55.56       62.83      7.19 o 
   6  -1   7       42.83       39.43      6.45 o 
   7  -1   7       79.61       84.01      8.23 o 
   8  -1   7      184.39      190.07     11.98 o 
   9  -1   7      151.54      149.42     11.55 o 
  10  -1   7       68.71       58.53      9.33 o 
  -6   0   7        2.94        4.24      6.88 o 
  -5   0   7       31.88       38.69      8.78 o 
  -4   0   7       38.88       40.68      5.51 o 
  -3   0   7       31.09       36.23      4.84 o 
  -2   0   7      504.34      493.66     13.11 o 
  -1   0   7      391.16      379.89     18.09 o 
   0   0   7     1168.29     1142.08     21.92 o 
   1   0   7      762.46      774.91     22.23 o 
   2   0   7     1295.07     1274.57     30.89 o 
   3   0   7      281.81      300.19     12.96 o 
   4   0   7      359.74      371.86     14.62 o 
   5   0   7       49.96       41.21      6.08 o 
   6   0   7      121.36      117.05      8.60 o 
   7   0   7        0.53       -3.75      3.75 o 
   8   0   7        7.26       18.92      5.90 o 
   9   0   7       38.41       35.19      7.25 o 
  10   0   7       47.92       28.25      7.80 o 
  -6   1   7        7.12       -0.12      6.39 o 
  -5   1   7        6.11        4.36      6.14 o 
  -4   1   7       66.19       56.38      8.60 o 
  -3   1   7      138.40      133.36      7.29 o 
  -2   1   7     2182.20     2156.68     33.36 o 
  -1   1   7      903.59      897.40     17.57 o 
   0   1   7     1052.62     1086.40     19.26 o 
   1   1   7      861.61      804.63     15.52 o 
   2   1   7     1579.53     1529.19     34.15 o 
   3   1   7     1315.84     1431.67     32.73 o 
   4   1   7      993.45     1016.45     25.61 o 
   5   1   7      440.13      442.54     15.60 o 
   6   1   7      107.99       97.77      7.98 o 
   7   1   7       32.34       41.09      6.33 o 
   8   1   7      168.19      162.68     10.87 o 
   9   1   7      152.45      164.53     11.79 o 
  10   1   7        2.03       -3.32      5.71 o 
  -6   2   7        0.06       -1.35      6.20 o 
  -5   2   7       30.22       35.25      7.74 o 
  -4   2   7       23.90       13.94      5.59 o 
  -3   2   7        8.40       12.84      4.97 o 
  -2   2   7     1641.36     1612.04     38.38 o 
  -1   2   7      847.37      844.92     16.27 o 
   0   2   7      397.37      435.38      8.29 o 
   1   2   7      338.31      335.24      7.07 o 
   2   2   7      994.44      984.15     24.32 o 
   3   2   7     1048.88     1095.74     26.35 o 
   4   2   7     1113.67     1157.89     27.94 o 
   5   2   7      851.37      863.59     23.09 o 
   6   2   7      533.24      606.33     19.35 o 
   7   2   7      191.33      199.41     11.18 o 
   8   2   7      119.03      121.11      9.76 o 
   9   2   7      116.25      134.07     10.93 o 
  10   2   7       10.99       17.87      7.00 o 
  -6   3   7       98.78       96.73     11.42 o 
  -5   3   7      199.87      188.29     13.51 o 
  -4   3   7       38.30       23.71      6.26 o 
  -3   3   7      187.02      186.57     11.61 o 
  -2   3   7       17.80       17.35      3.26 o 
  -1   3   7       19.98       19.19      2.77 o 
   0   3   7        5.73        4.64      1.72 o 
   1   3   7       10.37        8.42      1.83 o 
   2   3   7        3.49        3.73      1.49 o 
   3   3   7       52.61       52.42      3.95 o 
   4   3   7      171.34      178.41      9.27 o 
   5   3   7       54.00       53.43      5.90 o 
   6   3   7      420.19      419.94     15.60 o 
   7   3   7       94.75      106.98      8.78 o 
   8   3   7      209.05      210.28     12.16 o 
   9   3   7       21.52       29.36      7.06 o 
  10   3   7       29.83       36.97      8.17 o 
  -7   4   7       45.16       25.18      8.66 o 
  -6   4   7      160.48      157.89     13.39 o 
  -5   4   7      162.49      159.00     12.22 o 
  -4   4   7      483.58      498.61     19.78 o 
  -3   4   7      123.08      112.45      9.21 o 
  -2   4   7      605.99      602.10     19.35 o 
  -1   4   7      100.19      105.63      4.18 o 
   0   4   7        3.56        1.96      2.03 o 
   1   4   7      229.30      232.41     14.16 o 
   2   4   7        2.40        1.39      1.50 o 
   3   4   7      719.96      729.29     14.33 o 
   4   4   7       15.73       20.70      3.13 o 
   5   4   7       27.39       27.21      4.91 o 
   6   4   7      168.02      161.21      9.83 o 
   7   4   7        0.58       -0.55      3.87 o 
   8   4   7       64.13       77.50      8.72 o 
   9   4   7       27.39       24.26      7.31 o 
  10   4   7        5.55       19.59      8.05 o 
  -7   5   7       97.89       85.36     11.61 o 
  -6   5   7       79.42       59.57      9.15 o 
  -5   5   7      113.59      132.71     11.30 o 
  -4   5   7      400.44      435.24     18.12 o 
  -3   5   7      189.72      197.44     11.48 o 
  -2   5   7       20.14       24.25      5.50 o 
  -1   5   7      294.01      289.46      8.36 o 
   0   5   7      392.12      393.89      8.02 o 
   1   5   7      254.25      246.37      5.73 o 
   2   5   7      101.68       98.83      4.81 o 
   3   5   7      802.37      772.42     32.64 o 
   4   5   7      162.70      159.01     10.90 o 
   5   5   7       49.42       53.82      4.67 o 
   6   5   7       13.92        9.70      4.85 o 
   7   5   7       21.49       18.79      5.65 o 
   8   5   7        0.20        3.25      5.04 o 
   9   5   7       41.37       40.78      8.66 o 
  -6   6   7        0.48       -3.56      4.79 o 
  -5   6   7       84.07       91.69      9.64 o 
  -4   6   7       88.58      111.90      9.58 o 
  -3   6   7      232.40      230.73     11.98 o 
  -2   6   7        3.57        5.02      2.56 o 
  -1   6   7       64.46       70.09      4.55 o 
   1   6   7     1676.52     1653.91     19.91 o 
   2   6   7     1203.94      965.89     80.67 o 
   3   6   7      777.59      721.61     14.59 o 
   4   6   7      162.97      153.53      6.85 o 
   5   6   7      156.76      152.85     17.23 o 
   6   6   7       44.30       48.33      6.69 o 
   7   6   7       27.44       19.96      5.96 o 
   8   6   7       19.77       17.87      6.33 o 
   9   6   7        9.69        6.63      5.71 o 
  -6   7   7        0.47       -0.86      4.85 o 
  -5   7   7        1.21        6.69      5.22 o 
  -4   7   7       78.28       62.21      8.05 o 
  -3   7   7       10.76       16.96      3.69 o 
  -2   7   7      424.69      436.61     14.68 o 
  -1   7   7      170.71      175.01      7.09 o 
   0   7   7      614.58      596.92     12.65 o 
   1   7   7      258.28      230.92     18.61 o 
   2   7   7      828.79      714.70     51.37 o 
   3   7   7      617.03      581.00     13.16 o 
   4   7   7      304.32      295.88      9.95 o 
   5   7   7      312.65      312.93     10.41 o 
   6   7   7      269.46      286.28     10.50 o 
   7   7   7       48.65       68.41      8.48 o 
   8   7   7       12.69       18.12      6.51 o 
  -6   8   7        0.68       -4.42      4.42 o 
  -5   8   7       67.34       67.00      8.84 o 
  -4   8   7       11.00       11.35      5.01 o 
  -3   8   7      493.25      473.88     13.15 o 
  -2   8   7       51.43       59.47      7.09 o 
  -1   8   7       35.52       37.98      5.01 o 
   0   8   7       45.07       57.48      7.37 o 
   1   8   7       71.97       72.96      7.62 o 
   2   8   7      232.76      232.86      7.94 o 
   3   8   7      364.84      342.47     11.28 o 
   4   8   7      170.51      160.59     11.05 o 
   5   8   7        2.27       -2.54      2.81 o 
   6   8   7       55.51       61.39      5.96 o 
   7   8   7       22.26       28.56      7.00 o 
   8   8   7       55.54       53.00      8.97 o 
  -6   9   7      109.70      128.42     12.28 o 
  -5   9   7      206.38      205.61     13.82 o 
  -4   9   7      157.06      165.06      9.24 o 
  -3   9   7      279.37      285.78     10.46 o 
  -2   9   7      194.14      217.37      8.79 o 
  -1   9   7      247.65      250.38     14.13 o 
   0   9   7       32.47       18.49      5.71 o 
   1   9   7      155.83      158.14     11.05 o 
   2   9   7       12.92        9.95      4.79 o 
   3   9   7       98.80       94.76      5.83 o 
   4   9   7       45.54       41.84      4.60 o 
   5   9   7       19.81       20.73      4.31 o 
   6   9   7       24.37       17.03      4.44 o 
   7   9   7       25.00       21.56      6.69 o 
  -5  10   7      128.27      138.61     12.04 o 
  -4  10   7      118.02      132.81      8.12 o 
  -3  10   7      264.28      277.66     10.62 o 
  -2  10   7      120.25      143.15     11.98 o 
  -1  10   7      133.56      138.43     11.61 o 
   0  10   7      125.85      137.44     11.30 o 
   1  10   7       51.28       52.45      8.17 o 
   2  10   7      182.69      199.10     13.14 o 
   3  10   7       29.22       20.70      6.33 o 
   4  10   7        1.51        0.70      3.12 o 
   5  10   7        2.87        4.14      3.58 o 
   6  10   7       14.36        3.62      6.14 o 
   7  10   7       10.03       10.44      4.86 o 
  -5  11   7        0.48       -4.24      5.68 o 
  -4  11   7        8.19       16.97      7.74 o 
  -3  11   7      148.50      161.52     13.45 o 
  -2  11   7      146.78      150.95     12.96 o 
  -1  11   7       17.72       24.38      7.06 o 
   0  11   7       14.42        9.89      6.33 o 
   1  11   7        8.19       19.22      6.63 o 
   2  11   7       14.25       35.62      7.62 o 
   3  11   7       51.63       57.48      8.72 o 
   4  11   7        9.58       14.74      6.94 o 
   5  11   7       13.70       18.66      6.39 o 
   6  11   7        7.08        5.93      4.60 o 
  -4  12   7        0.13        6.26      7.12 o 
  -3  12   7       44.51       54.47      9.46 o 
  -2  12   7      133.69      154.27     13.51 o 
  -1  12   7       56.65       59.76      9.46 o 
   0  12   7        7.96        7.43      7.00 o 
   1  12   7        9.78       10.44      6.39 o 
   2  12   7       35.30       23.46      7.98 o 
   3  12   7       44.90       43.66      9.03 o 
   4  12   7       29.80       21.62      8.17 o 
   5  12   7       25.09       31.69      8.97 o 
  -3  13   7        0.92        0.55      6.45 o 
  -2  13   7        2.08        0.92      7.06 o 
  -1  13   7       14.81       19.28      8.29 o 
   0  13   7       82.45       83.71     11.67 o 
   1  13   7        1.61       -1.72      6.08 o 
   2  13   7       11.61        7.55      7.62 o 
   3  13   7       13.94        9.95      7.00 o 
   4  13   7       25.08       34.15      9.70 o 
   0  14   7       18.26       10.93      7.92 o 
   1  14   7        0.01       -0.80      7.25 o 
   3  -7   8       14.21       21.43      8.23 o 
   4  -7   8       97.88      100.10     11.85 o 
   5  -7   8       79.29       85.18     11.05 o 
   6  -7   8       20.91       26.41      9.15 o 
   1  -6   8       67.77       56.07      9.95 o 
   2  -6   8      307.43      309.15     17.75 o 
   3  -6   8      116.68      132.84     12.71 o 
   4  -6   8      130.93      176.93     13.70 o 
   5  -6   8       98.69       95.13     11.12 o 
   6  -6   8       98.79      102.05      8.48 o 
   7  -6   8        4.36        4.18      7.49 o 
   8  -6   8       25.90       20.94      9.21 o 
  -1  -5   8        0.11       10.26      7.43 o 
   0  -5   8       41.15       44.52      9.21 o 
   1  -5   8      114.75      128.97     12.28 o 
   2  -5   8      280.31      273.53     16.27 o 
   3  -5   8      227.01      213.29     14.37 o 
   4  -5   8      295.43      263.77     15.66 o 
   5  -5   8      212.21      198.15      9.77 o 
   6  -5   8      356.07      350.82     13.09 o 
   7  -5   8      185.89      201.39     17.38 o 
   8  -5   8      142.78      142.17     14.37 o 
  -2  -4   8       78.92       93.16     11.67 o 
  -1  -4   8       81.36       67.80     10.32 o 
   0  -4   8        1.13       -5.34      5.34 o 
   1  -4   8       27.02       23.40      7.68 o 
   2  -4   8       89.20      100.72     10.62 o 
   3  -4   8       41.04       49.99      8.11 o 
   4  -4   8      195.26      198.37      9.04 o 
   5  -4   8      198.66      221.45     10.00 o 
   6  -4   8      320.45      318.97     12.15 o 
   7  -4   8      220.14      230.25     11.76 o 
   8  -4   8      123.09      109.93     12.28 o 
   9  -4   8      128.92      136.64     14.06 o 
  -4  -3   8      191.03      220.17     16.40 o 
  -3  -3   8       88.46       84.14     11.55 o 
  -2  -3   8      161.19      168.21     13.57 o 
  -1  -3   8      116.09      122.70     11.42 o 
   0  -3   8       31.41       35.25      7.68 o 
   1  -3   8        2.98       -4.97      4.97 o 
   2  -3   8       21.34       39.49      7.55 o 
   3  -3   8       16.35       16.09      6.20 o 
   4  -3   8        0.27       -2.55      3.27 o 
   5  -3   8       26.87       14.93      5.34 o 
   6  -3   8        1.22       -1.32      4.94 o 
   7  -3   8       26.17       29.89      5.25 o 
   8  -3   8       35.82       40.62      6.10 o 
   9  -3   8       25.48       26.28      8.11 o 
  10  -3   8       31.01       36.66      9.70 o 
  -4  -2   8      171.51      198.98     16.77 o 
  -3  -2   8       78.57       81.73      7.23 o 
  -2  -2   8      352.76      373.49     16.31 o 
  -1  -2   8      308.04      302.64     15.84 o 
   0  -2   8      864.35      864.39     27.33 o 
   1  -2   8      206.84      225.94     12.96 o 
   2  -2   8      954.91      915.06     27.45 o 
   3  -2   8      100.81      104.22      9.58 o 
   4  -2   8        4.40        8.84      5.90 o 
   5  -2   8      423.86      471.16     18.67 o 
   6  -2   8      452.37      438.92     18.36 o 
   7  -2   8       43.73       47.53      8.23 o 
   8  -2   8       16.17        9.66      5.07 o 
   9  -2   8        2.89        1.41      4.44 o 
  10  -2   8        3.89       -0.68      6.76 o 
  -5  -1   8       13.93        5.77      7.25 o 
  -4  -1   8      145.62      137.48      9.10 o 
  -3  -1   8       67.51       81.33     12.44 o 
  -2  -1   8      407.16      386.48     12.62 o 
  -1  -1   8      373.07      383.36     20.27 o 
   0  -1   8      332.43      305.53     14.86 o 
   1  -1   8        7.44        3.25      5.40 o 
   2  -1   8       91.34      107.53      9.70 o 
   3  -1   8      849.85      892.77     26.59 o 
   4  -1   8      235.21      246.51     13.51 o 
   5  -1   8      677.30      737.70     23.64 o 
   6  -1   8     1315.55     1406.49     35.99 o 
   7  -1   8       69.12       70.75      8.66 o 
   8  -1   8       67.22       53.68      8.35 o 
   9  -1   8        6.02       10.07      6.63 o 
  10  -1   8       15.35       14.24      5.05 o 
  -5   0   8        7.39        5.28      7.06 o 
  -4   0   8       13.92       12.10      6.76 o 
  -3   0   8        1.22        1.13      4.02 o 
  -2   0   8       19.76       18.02      4.19 o 
  -1   0   8      322.34      315.42     10.64 o 
   0   0   8      285.18      278.53      9.73 o 
   1   0   8      166.07      146.84     10.07 o 
   2   0   8       48.13       46.86      6.76 o 
   3   0   8      443.62      423.94     16.52 o 
   4   0   8      598.53      622.67     20.70 o 
   5   0   8      115.75      113.74      9.52 o 
   6   0   8      915.04      888.71     25.98 o 
   7   0   8      190.74      192.78     11.98 o 
   8   0   8      109.80      103.67      9.76 o 
   9   0   8       71.10       46.18      8.29 o 
  10   0   8       13.47        2.15      6.82 o 
  -5   1   8       11.15       18.49      8.11 o 
  -4   1   8       33.61       36.42      8.23 o 
  -3   1   8        8.42       10.16      4.02 o 
  -2   1   8       21.06       23.20      4.18 o 
  -1   1   8      244.91      246.81      9.18 o 
   0   1   8       45.33       46.14      9.70 o 
   1   1   8       30.48       27.53      4.00 o 
   2   1   8      162.70      169.13     10.81 o 
   3   1   8        5.54        1.78      4.30 o 
   4   1   8      178.51      161.95     10.50 o 
   5   1   8        9.59        0.68      4.18 o 
   6   1   8      288.22      282.01     13.57 o 
   7   1   8      248.49      281.89     14.19 o 
   8   1   8      222.73      212.74     12.77 o 
   9   1   8      333.87      336.85     16.34 o 
  10   1   8       56.32       47.66      8.54 o 
  -6   2   8      257.04      334.09     20.57 o 
  -5   2   8      100.01      109.81     12.22 o 
  -4   2   8      105.87      115.70     11.67 o 
  -3   2   8      224.24      222.93     13.88 o 
  -2   2   8       35.84       43.97      4.79 o 
  -1   2   8     1075.58     1048.54     19.79 o 
   0   2   8     1357.65     1314.83     22.47 o 
   1   2   8      383.42      373.41     10.23 o 
   2   2   8       89.41       94.64      7.98 o 
   3   2   8       58.34       71.67      7.06 o 
   4   2   8        0.00        0.68      3.68 o 
   5   2   8       40.08       46.74      6.08 o 
   6   2   8      499.09      493.15     17.50 o 
   7   2   8       58.35       38.20      6.45 o 
   8   2   8        8.90        8.11      5.40 o 
   9   2   8        0.65       -0.12      5.47 o 
  10   2   8       62.05       76.71     10.07 o 
  -6   3   8      120.11      104.10     13.02 o 
  -5   3   8      178.46      196.89     14.98 o 
  -4   3   8      176.59      174.41     13.14 o 
  -3   3   8      569.19      537.18     21.06 o 
  -2   3   8      351.50      367.56     16.27 o 
  -1   3   8      270.65      281.64     13.39 o 
   0   3   8     2414.58     2464.68     28.86 o 
   1   3   8      398.39      403.35      9.28 o 
   2   3   8      488.62      500.20      9.38 o 
   3   3   8      466.12      475.28     16.21 o 
   4   3   8       53.02       40.47      5.77 o 
   5   3   8      141.54      150.46      9.46 o 
   6   3   8        6.42        1.72      3.50 o 
   7   3   8        0.15        2.95      4.61 o 
   8   3   8        9.56        3.62      4.48 o 
   9   3   8       22.50       16.27      6.57 o 
  10   3   8        0.03       -5.22      5.22 o 
  -6   4   8        2.55       -2.40      6.08 o 
  -5   4   8        8.39       13.08      6.45 o 
  -4   4   8       97.41      115.89     10.87 o 
  -3   4   8      183.45      199.96     12.65 o 
  -2   4   8      160.61      127.62      9.83 o 
  -1   4   8        4.42        4.67      3.93 o 
   0   4   8      984.56      995.91     14.51 o 
   1   4   8     1253.23     1200.42     16.44 o 
   2   4   8      427.31      438.99      9.67 o 
   3   4   8     1213.23     1195.49     20.97 o 
   4   4   8      125.39      124.85      8.35 o 
   5   4   8       72.67       74.43      7.25 o 
   6   4   8      322.61      295.77     13.39 o 
   7   4   8       64.88       65.59      7.62 o 
   8   4   8       29.44       42.19      7.37 o 
   9   4   8        8.54        5.71      5.83 o 
  10   4   8       22.32        7.19      7.19 o 
  -6   5   8       11.95        8.23      6.39 o 
  -5   5   8       14.19       12.65      6.26 o 
  -4   5   8       33.34       25.49      6.82 o 
  -3   5   8       68.88       70.01      8.35 o 
  -2   5   8       19.95       31.93      5.83 o 
  -1   5   8       28.28       27.78      3.42 o 
   0   5   8      376.31      368.92      8.25 o 
   1   5   8      707.82      642.57     15.88 o 
   2   5   8      138.34      135.24      4.71 o 
   3   5   8      109.69      114.54      5.81 o 
   4   5   8      216.17      215.58      9.33 o 
   5   5   8        1.51       -0.61      3.62 o 
   6   5   8      136.95      139.35      9.52 o 
   7   5   8       78.87       70.20      7.74 o 
   8   5   8        3.07        6.76      5.34 o 
   9   5   8        0.39        6.76      6.20 o 
  -6   6   8       11.64       10.87      6.69 o 
  -5   6   8       37.90       45.69      8.29 o 
  -4   6   8        6.44        9.09      5.34 o 
  -3   6   8       52.43       53.74      7.49 o 
  -2   6   8       13.91       13.33      4.67 o 
  -1   6   8      327.54      320.87     14.71 o 
   0   6   8      104.86      116.05      5.80 o 
   1   6   8       54.09       58.19      3.33 o 
   2   6   8      207.77      178.88     18.61 o 
   3   6   8       26.23       25.17      3.52 o 
   4   6   8      249.60      242.45      8.55 o 
   5   6   8        4.06        3.86      2.83 o 
   6   6   8       34.14       34.21      6.02 o 
   7   6   8       33.38       40.78      7.12 o 
   8   6   8       44.76       65.04      9.03 o 
   9   6   8        2.24        0.37      6.51 o 
  -6   7   8       49.52       59.02     10.01 o 
  -5   7   8      121.89      111.59     11.24 o 
  -4   7   8       93.53       78.30      9.09 o 
  -3   7   8      259.19      279.86     14.55 o 
  -2   7   8       30.32       24.72      4.02 o 
  -1   7   8       38.23       37.57      4.64 o 
   0   7   8       78.17       68.30      4.57 o 
   1   7   8      142.04      138.98      9.58 o 
   2   7   8       46.83       44.53      4.45 o 
   3   7   8        3.18        1.97      2.59 o 
   4   7   8       58.19       59.97      4.93 o 
   5   7   8        2.84        3.00      3.08 o 
   6   7   8       47.10       39.94      5.21 o 
   7   7   8       23.93       17.63      5.83 o 
   8   7   8       50.22       43.60      8.29 o 
  -5   8   8       79.81       81.74      9.95 o 
  -4   8   8      114.31      117.36     10.44 o 
  -3   8   8      436.38      408.26     14.74 o 
  -2   8   8      456.13      488.88     13.16 o 
  -1   8   8      106.54      122.12      6.53 o 
   0   8   8      330.48      328.32     15.23 o 
   1   8   8      211.92      207.09     12.10 o 
   2   8   8       59.31       70.50      7.86 o 
   3   8   8        6.59        7.67      2.94 o 
   4   8   8        4.68       10.01      3.27 o 
   5   8   8       25.26       29.49      4.48 o 
   6   8   8        2.61        1.65      3.34 o 
   7   8   8       72.29       40.72      7.49 o 
   8   8   8       52.87       36.05      7.86 o 
  -5   9   8       40.27       40.10      7.98 o 
  -4   9   8        5.33        7.55      5.53 o 
  -3   9   8      137.68      141.74     12.53 o 
  -2   9   8      545.68      554.25     14.58 o 
  -1   9   8      302.01      319.59     16.21 o 
   0   9   8      227.18      221.95     13.51 o 
   1   9   8      176.39      191.12     12.59 o 
   2   9   8      107.03       98.57      9.15 o 
   3   9   8        9.34       14.39      3.38 o 
   4   9   8       90.60       97.24      6.37 o 
   5   9   8       72.73       74.87     20.08 o 
   6   9   8      180.78      168.65     12.25 o 
   7   9   8       88.63       68.05      9.27 o 
  -5  10   8        1.00        6.94      5.96 o 
  -4  10   8        2.03        1.24      3.87 o 
  -3  10   8        3.47        2.66      4.48 o 
  -2  10   8      138.83      140.27     11.67 o 
  -1  10   8       27.94       35.56      7.43 o 
   0  10   8       43.87       49.01      8.29 o 
   1  10   8       69.61       47.23      7.92 o 
   2  10   8      194.22      186.02     13.20 o 
   3  10   8      128.25      120.80     10.99 o 
   4  10   8       74.98       79.01      9.40 o 
   5  10   8       59.99       50.56      5.72 o 
   6  10   8        1.61        5.05      4.15 o 
   7  10   8       99.85       86.71      7.72 o 
  -4  11   8        0.74        3.98      4.26 o 
  -3  11   8        9.25        9.33      6.63 o 
  -2  11   8       70.94       69.15      9.89 o 
  -1  11   8        2.72       -1.29      5.59 o 
   0  11   8       14.00       16.15      6.94 o 
   1  11   8       45.50       39.12      8.05 o 
   2  11   8       27.41       32.30      7.92 o 
   3  11   8       13.50       13.45      6.02 o 
   4  11   8        5.79        2.15      5.16 o 
   5  11   8       66.35       74.47      6.86 o 
   6  11   8        0.25        1.93      4.64 o 
   7  11   8       12.57       14.37      8.48 o 
  -3  12   8        4.73        6.76      7.00 o 
  -2  12   8        2.17        8.84      6.63 o 
  -1  12   8        4.97       10.75      7.31 o 
   0  12   8       19.72        7.86      6.94 o 
   1  12   8        0.53        2.27      5.16 o 
   2  12   8        6.73       -3.75      4.97 o 
   3  12   8       14.14        6.20      5.96 o 
   4  12   8        2.41        4.97      6.20 o 
   5  12   8        3.34        6.88      7.25 o 
  -2  13   8       30.82       35.25      9.09 o 
  -1  13   8       33.71       38.57      9.95 o 
   0  13   8       23.03       34.70      9.09 o 
   1  13   8       69.31       87.02     11.91 o 
   2  13   8        0.16        4.85      7.12 o 
   3  13   8        1.39        9.52      7.68 o 
   4  13   8        1.55        3.56      7.37 o 
   4  -6   9        5.23        2.76      7.49 o 
   5  -6   9       53.54       54.72     10.75 o 
   6  -6   9       24.44        4.11      8.17 o 
   1  -5   9        0.66        4.05      7.37 o 
   2  -5   9        4.54        1.90      7.12 o 
   3  -5   9       71.78       70.75     10.62 o 
   4  -5   9       57.17       66.82     10.38 o 
   5  -5   9        6.98        5.96      7.25 o 
   6  -5   9        1.98       -3.29      4.75 o 
   7  -5   9        4.02        2.01      7.43 o 
   8  -5   9        8.63       10.19      8.29 o 
   0  -4   9      181.20      153.66     13.76 o 
   1  -4   9      167.57      148.87     12.96 o 
   2  -4   9      237.93      228.09     15.29 o 
   3  -4   9      256.13      266.66     16.15 o 
   4  -4   9      170.92      171.65     13.70 o 
   5  -4   9      107.06       93.23      7.63 o 
   6  -4   9      146.02      133.54      9.70 o 
   7  -4   9       15.31       20.37      5.90 o 
   8  -4   9       20.04       12.02      5.86 o 
  -2  -3   9       99.53      115.76     13.02 o 
  -1  -3   9      142.95      119.08     12.34 o 
   0  -3   9      212.15      204.63     14.49 o 
   1  -3   9      199.93      230.85     15.17 o 
   2  -3   9      650.74      637.65     24.14 o 
   3  -3   9      669.70      642.44     24.07 o 
   4  -3   9      617.12      566.72     22.66 o 
   5  -3   9      255.18      260.24     15.23 o 
   6  -3   9      608.72      635.74     17.22 o 
   7  -3   9      146.04      147.47      9.16 o 
   8  -3   9       32.85       34.23      9.15 o 
   9  -3   9       25.41       29.47      6.51 o 
  -3  -2   9       24.77       22.73      5.79 o 
  -2  -2   9        6.24       11.05      6.82 o 
  -1  -2   9       91.32       81.31     10.19 o 
   0  -2   9      214.71      185.22     13.70 o 
   1  -2   9       32.99       50.17      8.48 o 
   2  -2   9      102.39      100.53     10.56 o 
   3  -2   9      528.57      483.63     20.08 o 
   4  -2   9      306.38      284.16     15.35 o 
   5  -2   9       73.88       79.35      9.95 o 
   6  -2   9       37.20       39.80      8.41 o 
   7  -2   9       72.57       75.05      9.95 o 
   8  -2   9       30.46       38.07      6.08 o 
   9  -2   9       39.68       48.56      6.85 o 
  -4  -1   9        7.21        8.97      7.31 o 
  -3  -1   9       24.02       27.67      5.74 o 
  -2  -1   9       43.73       34.27      5.75 o 
  -1  -1   9       13.76       10.40      4.09 o 
   0  -1   9        3.49        5.28      6.08 o 
   1  -1   9      136.95      124.67     10.87 o 
   2  -1   9      350.64      290.91     15.29 o 
   3  -1   9       21.51       14.37      6.63 o 
   4  -1   9      225.32      259.96     14.80 o 
   5  -1   9      120.53      106.86     10.44 o 
   6  -1   9       57.43       51.22      8.54 o 
   7  -1   9        9.53        8.23      6.57 o 
   8  -1   9       85.77       93.96     10.87 o 
   9  -1   9       44.81       44.28      8.84 o 
  10  -1   9       76.15       82.26      8.04 o 
  -4   0   9       58.40       54.66     10.07 o 
  -3   0   9       84.92       83.50      8.78 o 
  -2   0   9      115.03      125.34      8.03 o 
  -1   0   9      230.33      208.45     20.11 o 
   0   0   9      255.58      246.85      9.83 o 
   1   0   9      166.46      158.57     11.55 o 
   2   0   9      142.77      114.60     10.01 o 
   3   0   9      265.90      269.42     14.62 o 
   4   0   9        2.47        2.70      5.10 o 
   5   0   9        0.11       -4.11      4.67 o 
   6   0   9      438.14      446.90     18.49 o 
   7   0   9        3.06        8.11      6.14 o 
   8   0   9        0.46        0.74      5.77 o 
   9   0   9        2.88        0.80      6.33 o 
  10   0   9        1.96        4.97      7.12 o 
  -4   1   9       30.78       20.57      7.98 o 
  -3   1   9       91.16       91.81     10.69 o 
  -2   1   9      147.44      169.49      8.66 o 
  -1   1   9       89.36       71.70      9.40 o 
   0   1   9      205.49      215.47     12.96 o 
   1   1   9       24.16       29.91      4.36 o 
   2   1   9       44.73       38.01      7.31 o 
   3   1   9       41.52       39.98      7.06 o 
   4   1   9      195.90      198.06     11.85 o 
   5   1   9      242.32      264.32     14.00 o 
   6   1   9       45.66       55.76      7.92 o 
   7   1   9       31.47       35.13      7.12 o 
   8   1   9       37.24       45.63      7.92 o 
   9   1   9        1.85       -3.13      6.26 o 
  10   1   9       20.52       23.40      8.11 o 
  -5   2   9        1.06       -6.14      6.14 o 
  -4   2   9       11.91        9.76      6.76 o 
  -3   2   9        4.30        1.35      5.28 o 
  -2   2   9       94.06       92.73      9.76 o 
  -1   2   9       18.80       26.22      4.32 o 
   0   2   9      359.63      343.73     10.70 o 
   1   2   9      534.43      527.59     19.22 o 
   2   2   9     1024.64     1082.10     29.23 o 
   3   2   9      577.18      590.98     20.14 o 
   4   2   9      884.22      906.34     26.35 o 
   5   2   9      273.37      242.28     12.65 o 
   6   2   9      101.80      100.96      9.21 o 
   7   2   9        3.49        2.27      5.28 o 
   8   2   9      120.40      141.50     11.18 o 
   9   2   9       40.87       29.79      7.49 o 
  10   2   9        9.78        4.48      6.33 o 
  -5   3   9        6.05       10.38      7.49 o 
  -4   3   9       15.77        1.90      5.96 o 
  -3   3   9        0.57        3.56      5.34 o 
  -2   3   9       98.10       92.67      9.58 o 
  -1   3   9       38.10       32.37      5.19 o 
   0   3   9      696.82      686.27     15.19 o 
   1   3   9      434.65      454.64     19.04 o 
   2   3   9      774.19      765.85     19.22 o 
   3   3   9      344.23      357.73     14.98 o 
   4   3   9      550.68      576.06     19.59 o 
   5   3   9      277.70      298.04     14.00 o 
   6   3   9      347.79      359.27     15.66 o 
   7   3   9       71.04       60.12      7.55 o 
   8   3   9       78.78       80.21      9.27 o 
   9   3   9       19.54       15.23      6.45 o 
  -5   4   9       53.77       49.38     10.01 o 
  -4   4   9       23.76        8.66      6.39 o 
  -3   4   9       86.68      109.32     10.81 o 
  -2   4   9        6.99        7.98      5.04 o 
  -1   4   9      196.49      181.66     11.55 o 
   0   4   9      506.54      491.92     17.81 o 
   1   4   9      366.25      371.76     10.53 o 
   2   4   9      125.52      119.46      6.21 o 
   3   4   9        9.66       10.55      3.13 o 
   4   4   9      117.29      113.86      8.97 o 
   5   4   9      229.11      235.21     12.16 o 
   6   4   9      281.44      246.39     12.84 o 
   7   4   9      197.11      199.10     12.22 o 
   8   4   9      101.55       84.26      9.27 o 
   9   4   9       16.97        9.40      6.08 o 
  -5   5   9      120.61      121.84     12.59 o 
  -4   5   9      155.96      146.90     12.59 o 
  -3   5   9      465.79      456.18     19.71 o 
  -2   5   9      119.88      122.40     10.19 o 
  -1   5   9      692.75      651.53     21.74 o 
   0   5   9       29.97       38.66      4.02 o 
   1   5   9       17.87       19.27      3.21 o 
   2   5   9       57.28       61.27      3.70 o 
   3   5   9      122.64      121.56      6.51 o 
   4   5   9       22.14       22.76      3.75 o 
   5   5   9        2.48        2.70      3.93 o 
   6   5   9        4.78        8.54      5.10 o 
   7   5   9        0.26       -0.80      4.48 o 
   8   5   9       31.51       25.61      6.82 o 
   9   5   9       16.85       19.84      7.25 o 
  -5   6   9       62.68       34.51      8.41 o 
  -4   6   9      234.85      228.09     15.05 o 
  -3   6   9      325.40      332.43     16.64 o 
  -2   6   9      317.89      331.20     15.72 o 
  -1   6   9      159.72      154.88     10.32 o 
   0   6   9      504.04      494.85     12.29 o 
   1   6   9       21.09       19.01      3.19 o 
   2   6   9       59.30       66.22      4.86 o 
   3   6   9        0.79        0.93      2.76 o 
   4   6   9       10.57       11.75      3.32 o 
   5   6   9      172.69      160.70      9.15 o 
   6   6   9        7.53        7.43      4.85 o 
   7   6   9       21.34       23.21      6.39 o 
   8   6   9        6.45       -2.58      5.10 o 
   9   6   9        0.04       -5.04      5.04 o 
  -5   7   9       69.86       75.85     10.56 o 
  -4   7   9      142.84      142.23     12.41 o 
  -3   7   9       23.49       33.16      7.31 o 
  -2   7   9      257.98      275.93     14.37 o 
  -1   7   9       28.29       34.06      5.90 o 
   0   7   9      168.42      163.70      7.13 o 
   1   7   9      151.74      149.30     10.19 o 
   2   7   9      272.79      262.46      9.98 o 
   3   7   9       90.01       86.65      5.41 o 
   4   7   9       23.09       33.65      4.41 o 
   5   7   9      281.60      273.56     10.07 o 
   6   7   9      110.31      114.58      7.19 o 
   7   7   9       27.01       22.85      6.08 o 
   8   7   9        3.34       -0.12      5.22 o 
  -5   8   9       37.07       48.15      9.33 o 
  -4   8   9        0.14        5.71      5.59 o 
  -3   8   9        0.32       -3.07      4.36 o 
  -2   8   9       30.06       43.95      8.11 o 
  -1   8   9      186.33      200.53      8.58 o 
   0   8   9        4.59        4.79      4.54 o 
   1   8   9       13.17       11.42      4.97 o 
   2   8   9      200.61      177.48     11.79 o 
   3   8   9      457.41      465.26     12.49 o 
   4   8   9      199.82      191.70      8.21 o 
   5   8   9      160.50      162.57     14.31 o 
   6   8   9       75.97       77.19      6.50 o 
   7   8   9       19.27       20.33      6.63 o 
   8   8   9        6.69        6.94      6.82 o 
  -4   9   9       18.78       16.46      6.33 o 
  -3   9   9        5.90       11.55      5.71 o 
  -2   9   9        1.51        1.27      3.36 o 
  -1   9   9       48.26       51.83      8.17 o 
   0   9   9       81.54       96.91      9.83 o 
   1   9   9        0.90       -1.23      4.05 o 
   2   9   9       22.84       17.32      5.47 o 
   3   9   9       69.08       71.49      8.78 o 
   4   9   9      106.98       99.65      7.71 o 
   5   9   9       83.98       79.49      6.34 o 
   6   9   9       39.71       44.76     10.41 o 
   7   9   9       61.03       71.67      9.76 o 
  -4  10   9        2.60        6.88      5.65 o 
  -3  10   9       91.92       85.21      8.35 o 
  -2  10   9       35.15       43.30      8.48 o 
  -1  10   9      421.41      411.35     19.71 o 
   0  10   9       88.11       79.84      9.76 o 
   1  10   9       85.71       74.06      9.40 o 
   2  10   9        0.54       -3.38      4.36 o 
   3  10   9       17.71        9.40      5.53 o 
   4  10   9       10.42        5.34      5.96 o 
   5  10   9       24.45       24.98      7.86 o 
   6  10   9        3.98        6.43      4.55 o 
   7  10   9        3.41       -0.97     10.53 o 
  -3  11   9      149.46      170.30     14.31 o 
  -2  11   9       60.80       87.08     10.93 o 
  -1  11   9      179.48      206.66     14.55 o 
   0  11   9      135.13      136.21     12.41 o 
   1  11   9      109.01      105.32     11.42 o 
   2  11   9       11.86        6.08      5.40 o 
   3  11   9       98.12      119.20     12.04 o 
   4  11   9       34.74       39.37      8.78 o 
   5  11   9        1.54        6.57      6.63 o 
   6  11   9       11.53        4.60      4.56 o 
  -2  12   9       53.46       51.22     10.01 o 
  -1  12   9       48.57       63.56     10.38 o 
   0  12   9       35.15       41.88      8.97 o 
   1  12   9       55.73       77.26     11.12 o 
   2  12   9       32.46       29.36      8.05 o 
   3  12   9       30.13       37.89      8.72 o 
   4  12   9       94.59       76.46     11.12 o 
   5  12   9       11.82        5.59      7.31 o 
  -1  13   9       21.21       20.88      8.97 o 
   0  13   9       25.47       23.52      8.84 o 
   1  13   9        4.98        0.43      6.94 o 
   2  13   9        9.51       -2.15      7.12 o 
   3  13   9        0.61        0.37      6.45 o 
   4  13   9        6.68       22.29      8.60 o 
   2  -4  10        1.45        3.75      7.12 o 
   3  -4  10       32.45       24.38      8.48 o 
   4  -4  10      319.13      354.05     19.65 o 
   5  -4  10       65.25       77.38     11.24 o 
   6  -4  10      105.10      115.75      8.95 o 
   7  -4  10      105.20      106.03      9.23 o 
   0  -3  10        0.44       -3.50      6.51 o 
   1  -3  10        6.68       13.08      7.92 o 
   2  -3  10        2.30       12.84      7.31 o 
   3  -3  10        4.77        6.20      7.12 o 
   4  -3  10      219.17      208.81     15.11 o 
   5  -3  10      165.67      174.78     14.68 o 
   6  -3  10      104.74       96.94      8.84 o 
   7  -3  10       86.03       72.24      7.74 o 
   8  -3  10      142.24      148.04     18.70 o 
  -1  -2  10      175.34      182.70     14.55 o 
   0  -2  10      168.16      146.65     13.02 o 
   1  -2  10      191.29      175.40     13.94 o 
   2  -2  10       86.53       82.42     10.44 o 
   3  -2  10        9.03       18.30      7.49 o 
   4  -2  10       29.34       25.18      8.35 o 
   5  -2  10        7.26        4.85      7.25 o 
   6  -2  10       16.60        5.34      7.86 o 
   7  -2  10       16.00       12.71      8.05 o 
   8  -2  10       74.43       68.86      7.52 o 
   9  -2  10       49.96       58.41      7.62 o 
  -2  -1  10      230.35      258.92     17.01 o 
  -1  -1  10      149.93      118.96     11.85 o 
   0  -1  10      264.19      322.85     17.81 o 
   1  -1  10      288.34      261.56     15.54 o 
   2  -1  10      108.12      115.27     11.30 o 
   3  -1  10       25.89       34.76      8.41 o 
   4  -1  10       16.54       10.62      7.25 o 
   5  -1  10       44.04       51.16      8.90 o 
   6  -1  10       62.45       57.61      9.70 o 
   7  -1  10       32.88       32.36      8.48 o 
   8  -1  10        6.74        6.39      7.49 o 
   9  -1  10        0.24       -1.54      7.43 o 
  -3   0  10        1.72        2.83      6.51 o 
  -2   0  10      221.48      258.51     11.44 o 
  -1   0  10      139.01      126.04      9.12 o 
   0   0  10      353.43      353.19     17.38 o 
   1   0  10      365.86      390.16     18.18 o 
   2   0  10      665.30      649.20     23.58 o 
   3   0  10      146.48      169.44     12.53 o 
   4   0  10      530.05      512.86     21.31 o 
   5   0  10      113.20       99.92     10.75 o 
   6   0  10       55.92       66.76      9.58 o 
   7   0  10      105.83      107.78     11.42 o 
   8   0  10      160.03      161.76     13.51 o 
   9   0  10       60.12       65.28     10.44 o 
  -3   1  10        2.62       -0.92      5.65 o 
  -2   1  10      194.59      170.11     14.62 o 
  -1   1  10       67.83       74.02      8.41 o 
   0   1  10      190.10      172.06      8.53 o 
   1   1  10       49.54       53.98      8.11 o 
   2   1  10      286.57      285.57     15.48 o 
   3   1  10        2.45        2.15      5.90 o 
   4   1  10      102.69      102.01     10.32 o 
   5   1  10      307.68      325.67     16.46 o 
   6   1  10       83.35      101.95     10.44 o 
   7   1  10      190.97      220.23     14.37 o 
   8   1  10      389.85      363.01     18.12 o 
   9   1  10       49.02       64.18      9.64 o 
  -4   2  10        0.43       -4.97      6.51 o 
  -3   2  10        7.25        6.63      6.33 o 
  -2   2  10        6.25        9.95      5.83 o 
  -1   2  10       29.62       20.35      5.99 o 
   0   2  10       12.12        8.77      4.79 o 
   1   2  10       89.61       98.54      6.44 o 
   2   2  10      278.87      263.52     14.31 o 
   3   2  10      105.69      121.11     10.56 o 
   4   2  10       16.67       19.84      6.39 o 
   5   2  10       87.77       83.34      9.27 o 
   6   2  10       77.12       80.45      9.33 o 
   7   2  10       13.96        8.35      6.02 o 
   8   2  10      328.80      320.76     16.83 o 
   9   2  10       47.93       52.63      9.33 o 
  -4   3  10       96.60       81.50     11.67 o 
  -3   3  10       68.95       99.86     11.36 o 
  -2   3  10       87.97       81.93      9.95 o 
  -1   3  10       75.41       76.89      9.03 o 
   0   3  10      273.32      257.40      9.59 o 
   1   3  10      118.85      108.74      8.63 o 
   2   3  10       45.83       60.61      8.29 o 
   3   3  10       42.66       50.36      7.49 o 
   4   3  10       27.67       30.15      6.82 o 
   5   3  10       11.36       18.12      6.08 o 
   6   3  10       42.53       42.62      7.43 o 
   7   3  10       17.32       19.16      6.57 o 
   8   3  10       38.89       41.33      8.17 o 
   9   3  10       48.80       48.33      8.72 o 
  -4   4  10      337.76      348.64     20.51 o 
  -3   4  10      185.67      169.99     13.94 o 
  -2   4  10      217.47      219.37     14.43 o 
  -1   4  10      183.16      184.92     12.53 o 
   0   4  10      126.41      116.56      9.70 o 
   1   4  10      737.92      723.62     20.20 o 
   2   4  10      730.96      738.28     13.06 o 
   3   4  10      606.61      642.75     21.31 o 
   4   4  10      124.54      130.93     10.32 o 
   5   4  10       50.58       43.91      7.19 o 
   6   4  10        0.89        7.37      5.16 o 
   7   4  10       13.95       17.07      6.08 o 
   8   4  10        4.66        0.74      5.40 o 
   9   4  10        5.19        7.31      6.08 o 
  -4   5  10      190.48      180.62     15.11 o 
  -3   5  10      214.44      239.20     16.15 o 
  -2   5  10      122.62      114.54     11.18 o 
  -1   5  10      295.09      289.63     15.11 o 
   0   5  10      141.24      129.70      9.89 o 
   1   5  10      233.99      223.77     16.80 o 
   2   5  10     1113.95     1135.87     21.25 o 
   3   5  10      259.88      275.32      9.74 o 
   4   5  10      205.78      193.27     11.48 o 
   5   5  10      111.11      115.40      9.64 o 
   6   5  10       85.90       87.08      8.66 o 
   7   5  10      170.62      147.94     11.12 o 
   8   5  10        8.36       23.34      6.94 o 
   9   5  10        0.09       -3.19      6.14 o 
  -4   6  10        3.42        0.37      6.45 o 
  -3   6  10        0.85        0.68      5.16 o 
  -2   6  10        1.66       -1.78      4.73 o 
  -1   6  10       26.96       38.57      7.06 o 
   0   6  10      107.34      108.33      6.49 o 
   1   6  10       45.55       25.00     10.81 o 
   2   6  10      358.52      387.50     11.25 o 
   3   6  10      226.57      217.94      8.62 o 
   4   6  10      116.05      125.34      7.16 o 
   5   6  10      260.96      247.80     12.77 o 
   6   6  10       39.68       36.36      6.88 o 
   7   6  10       57.26       69.03      9.09 o 
   8   6  10       60.02       55.03      8.35 o 
  -4   7  10       31.92       30.09      8.48 o 
  -3   7  10       55.07       53.43      8.90 o 
  -2   7  10        2.41        3.99      4.91 o 
  -1   7  10        8.25        0.31      4.24 o 
   0   7  10       18.64       21.07      3.97 o 
   1   7  10      142.52      141.50     10.38 o 
   2   7  10        0.94        3.68      4.24 o 
   3   7  10      173.83      191.72      8.25 o 
   4   7  10        9.20       14.60      3.71 o 
   5   7  10       45.22       41.22      7.06 o 
   6   7  10       17.39       16.95      5.96 o 
   7   7  10        6.22       -1.11      5.10 o 
   8   7  10       20.88       25.92      7.62 o 
  -4   8  10       24.26       24.63      7.92 o 
  -3   8  10       62.02       72.77      9.70 o 
  -2   8  10       35.97       42.68      7.55 o 
  -1   8  10       25.07       35.32      4.97 o 
   0   8  10        2.17        0.55      4.36 o 
   1   8  10      299.51      293.68     15.17 o 
   2   8  10       36.39       33.16      6.57 o 
   3   8  10       26.28       16.46      5.59 o 
   4   8  10       37.49       25.73      4.61 o 
   5   8  10        0.05        0.91      3.32 o 
   6   8  10       23.04       18.24      5.50 o 
   7   8  10        2.37        1.97      5.77 o 
   8   8  10        2.51        9.64      6.76 o 
  -4   9  10       30.66       26.78      7.92 o 
  -3   9  10       70.98       67.43      9.52 o 
  -2   9  10       57.21       51.59      8.29 o 
  -1   9  10      175.52      177.48     12.96 o 
   0   9  10        6.55        4.61      5.16 o 
   1   9  10      103.59       92.12      9.70 o 
   2   9  10       73.77       71.36      8.78 o 
   3   9  10       67.00       69.89      9.21 o 
   4   9  10       24.69       14.98      6.02 o 
   5   9  10       26.78       25.58      4.85 o 
   6   9  10        7.23        7.05      4.08 o 
   7   9  10        0.08        1.17      5.65 o 
  -2  10  10       71.29       82.85     10.56 o 
  -1  10  10      318.04      327.58     17.93 o 
   0  10  10      159.06      172.69     13.51 o 
   1  10  10       44.40       47.78      8.35 o 
   2  10  10      105.05      118.47     11.05 o 
   3  10  10       49.61       56.62      9.03 o 
   4  10  10       37.69       42.25      8.60 o 
   5  10  10       23.08       27.63      5.68 o 
   6  10  10        0.28        1.26      3.95 o 
   7  10  10        9.53        8.86      4.78 o 
  -2  11  10        3.66        5.59      6.94 o 
  -1  11  10       24.75       27.45      8.05 o 
   0  11  10      147.17      153.35     13.63 o 
   1  11  10       44.23       30.15      8.17 o 
   2  11  10       82.47       85.79     10.44 o 
   3  11  10       33.55       47.17      8.84 o 
   4  11  10       21.44       20.76      7.92 o 
   5  11  10        4.18       14.43      7.37 o 
   6  11  10       10.82       11.13      4.90 o 
  -1  12  10       15.10       18.73      7.31 o 
   0  12  10        9.44       19.04      8.05 o 
   1  12  10        1.76        7.68      7.00 o 
   2  12  10       11.28       19.96      7.86 o 
   3  12  10        7.38        3.19      6.63 o 
   4  12  10       26.18       16.83      8.05 o 
   5  12  10        8.67        7.43      7.92 o 
   0  13  10       13.44       19.10      8.66 o 
   1  13  10        0.37       -2.52      6.33 o 
   2  13  10        0.25        1.47      6.88 o 
   3  13  10        0.02       -0.74      6.63 o 
   3  -3  11       17.07        6.33      8.29 o 
   4  -3  11       10.68        6.33      8.41 o 
   5  -3  11       79.42       83.03     12.04 o 
   7  -3  11       25.69       27.21      8.97 o 
   1  -2  11       75.24       93.04     12.04 o 
   2  -2  11      238.13      226.19     16.09 o 
   3  -2  11      166.27      172.14     14.80 o 
   4  -2  11      126.16      104.28     12.41 o 
   5  -2  11      198.15      217.28     16.40 o 
   6  -2  11      249.52      258.81     14.80 o 
   7  -2  11      118.10      102.40      8.84 o 
   8  -2  11       42.77       36.91      9.46 o 
   0  -1  11      110.48      128.42     12.84 o 
   1  -1  11       45.38       50.60      9.76 o 
   2  -1  11      129.85      126.27     12.65 o 
   3  -1  11      169.19      170.36     14.25 o 
   4  -1  11      336.50      346.68     19.28 o 
   5  -1  11      286.60      318.61     18.85 o 
   6  -1  11      303.84      334.21     19.59 o 
   7  -1  11       91.95       79.22     11.67 o 
   8  -1  11      201.25      217.28     16.70 o 
  -2   0  11        7.62        1.89      4.64 o 
  -1   0  11       49.59       52.39     10.59 o 
   0   0  11       28.74       31.51      8.23 o 
   1   0  11        2.46       -5.90      5.90 o 
   2   0  11       52.61       53.68      9.46 o 
   3   0  11        3.08       10.69      7.49 o 
   4   0  11       19.21       16.77      8.17 o 
   5   0  11       51.13       46.37      9.46 o 
   6   0  11       60.72       80.21     10.99 o 
   7   0  11        0.68        6.02      7.43 o 
   8   0  11       18.28       13.51      8.35 o 
  -2   1  11       18.23        7.98      6.20 o 
  -1   1  11       44.68       43.52      5.86 o 
   0   1  11      215.64      223.44     24.69 o 
   1   1  11       92.62       78.18     10.13 o 
   2   1  11       21.92       39.06      8.35 o 
   3   1  11      146.43      126.45     12.34 o 
   4   1  11      481.70      436.89     20.51 o 
   5   1  11       12.97        7.37      7.25 o 
   6   1  11       41.98       31.20      7.74 o 
   7   1  11       32.58       11.48      7.74 o 
   8   1  11        0.16        5.53      7.19 o 
  -3   2  11      138.71      151.38     14.25 o 
  -2   2  11      108.82       88.44     10.87 o 
  -1   2  11       77.38       71.24      9.52 o 
   0   2  11      210.34      217.80     16.77 o 
   1   2  11      213.18      212.15      9.64 o 
   2   2  11      123.50      138.43     11.85 o 
   3   2  11       83.28       71.85      9.83 o 
   4   2  11      394.23      349.50     17.32 o 
   5   2  11      242.99      238.47     15.05 o 
   6   2  11        0.52        3.99      6.57 o 
   7   2  11        0.98       -3.56      5.40 o 
   8   2  11       36.33       13.14      7.37 o 
  -3   3  11       51.67       60.68     10.56 o 
  -2   3  11       54.73       63.56      9.76 o 
  -1   3  11       17.60       16.27      6.45 o 
   0   3  11       35.03       32.25      5.93 o 
   1   3  11       43.08       35.18      4.94 o 
   2   3  11      121.66      112.02     10.87 o 
   3   3  11       34.88       39.98      8.11 o 
   4   3  11        1.75       -5.10      5.10 o 
   5   3  11       84.97      101.88     10.75 o 
   6   3  11       65.81       68.35      9.46 o 
   7   3  11      168.21      148.19     11.67 o 
   8   3  11        3.24        3.56      6.33 o 
  -3   4  11        0.04       -5.59      5.59 o 
  -2   4  11       32.56       42.44      8.66 o 
  -1   4  11       34.81       12.96      6.14 o 
   0   4  11       16.98        7.55      5.04 o 
   1   4  11        8.89        8.96      3.83 o 
   2   4  11      208.25      199.79     10.72 o 
   3   4  11      319.80      341.58     16.34 o 
   4   4  11      302.04      327.33     16.21 o 
   5   4  11      158.08      162.07     12.16 o 
   6   4  11      180.67      158.02     12.16 o 
   7   4  11      156.66      143.83     12.04 o 
   8   4  11       29.63       32.49      7.80 o 
  -3   5  11       18.33       18.49      7.86 o 
  -2   5  11       91.06       93.78     11.05 o 
  -1   5  11       44.06       44.95      8.23 o 
   0   5  11       57.43       52.14      7.80 o 
   1   5  11       12.60        7.86      4.67 o 
   2   5  11       62.62       70.90      5.95 o 
   3   5  11       20.23       34.02      7.31 o 
   4   5  11      148.66      145.92     11.30 o 
   5   5  11       63.12       58.65      8.11 o 
   6   5  11      112.68       92.18      9.70 o 
   7   5  11       56.00       64.48      8.97 o 
   8   5  11       90.31       89.17      9.95 o 
  -3   6  11       60.59       62.83     10.69 o 
  -2   6  11      100.92       98.81     11.36 o 
  -1   6  11      156.18      148.80     12.04 o 
   0   6  11       25.83       16.83      5.96 o 
   1   6  11      138.42      134.19     11.05 o 
   2   6  11        9.17        2.15      4.24 o 
   3   6  11        5.77        7.52      3.78 o 
   4   6  11       12.13       18.03      4.41 o 
   5   6  11        0.11       -0.43      4.97 o 
   6   6  11        6.61        2.52      5.40 o 
   7   6  11        8.54       20.88      6.51 o 
   8   6  11       52.48       37.40      7.80 o 
  -3   7  11       88.21       76.89     10.99 o 
  -2   7  11      113.17      122.52     12.04 o 
  -1   7  11      349.57      386.90     18.55 o 
   1   7  11      567.85      589.08     22.35 o 
   2   7  11       66.22       63.99      8.35 o 
   3   7  11        1.93        4.66      3.58 o 
   4   7  11       13.01       12.16      3.99 o 
   5   7  11       69.24       71.60      6.39 o 
   6   7  11       46.54       41.02      7.25 o 
   7   7  11        9.74       12.96      6.76 o 
   8   7  11        0.22       -4.11      5.65 o 
  -3   8  11       17.11        3.19      6.45 o 
  -2   8  11       68.58       45.45      8.41 o 
   0   8  11       98.07       93.66      9.64 o 
   1   8  11      138.47      135.60     11.36 o 
   2   8  11      203.99      214.09     13.82 o 
   3   8  11        1.22       -2.76      3.93 o 
   4   8  11        9.51       14.51      5.77 o 
   5   8  11       14.32       19.45      4.71 o 
   6   8  11       25.43       27.39      6.94 o 
   7   8  11       29.23       19.28      7.37 o 
  -3   9  11        3.92        5.90      6.76 o 
   0   9  11       81.37       69.46      9.03 o 
   1   9  11        3.23       -0.49      4.79 o 
   2   9  11      118.21      117.24     11.18 o 
   3   9  11       33.89       44.65      7.98 o 
   4   9  11       80.81       66.63      9.58 o 
   5   9  11       26.93       28.09      5.22 o 
   6   9  11        3.26        2.58      4.34 o 
   7   9  11       44.54       50.97      8.66 o 
  -1  10  11       16.69        3.68      6.08 o 
   0  10  11        8.14        8.97      6.33 o 
   1  10  11        9.76       11.48      6.20 o 
   2  10  11        8.30       11.73      6.08 o 
   3  10  11        3.54        3.68      5.90 o 
   4  10  11       28.82       10.56      6.88 o 
   5  10  11       67.99       55.33      9.70 o 
   6  10  11       11.52        5.99      4.47 o 
  -1  11  11       21.75       31.44      8.78 o 
   0  11  11       20.59       37.71      8.29 o 
   1  11  11       16.39       16.40      7.25 o 
   2  11  11       16.28       17.69      7.43 o 
   3  11  11        6.35        6.14      6.02 o 
   4  11  11        8.46        3.01      6.26 o 
   5  11  11        4.16       -2.15      6.02 o 
   6  11  11        8.02       10.93      7.55 o 
   0  12  11       60.25       56.62     10.38 o 
   1  12  11      152.00      149.85     14.13 o 
   2  12  11       24.83       32.06      8.72 o 
   3  12  11       34.33       38.20      9.76 o 
   4  12  11       15.52       10.69      7.19 o 
   3  -1  12       14.52       14.74      8.78 o 
   4  -1  12       16.63        1.47      7.49 o 
   5  -1  12       26.79       28.37     10.26 o 
   1   0  12      241.00      247.25     17.07 o 
   2   0  12      173.12      173.68     14.68 o 
   3   0  12      122.25      109.44     12.77 o 
   4   0  12      140.46      173.80     15.23 o 
   5   0  12      116.81      132.10     14.13 o 
   6   0  12        1.88        6.08      8.35 o 
   7   0  12        3.42        4.97      8.05 o 
  -1   1  12       40.23       35.31      8.54 o 
   0   1  12      115.80      134.13     12.59 o 
   1   1  12      103.29       97.77     11.67 o 
   2   1  12      190.94      215.25     15.48 o 
   3   1  12      184.50      188.91     15.11 o 
   4   1  12      135.41      134.07     13.57 o 
   5   1  12       93.82       99.61     12.47 o 
   6   1  12       15.17       14.98      8.29 o 
   7   1  12       19.31       28.99      9.27 o 
  -1   2  12       21.23       16.15      7.37 o 
   0   2  12       67.26       90.69     17.87 o 
   1   2  12       55.43       54.54      9.40 o 
   2   2  12      187.90      186.14     14.13 o 
   3   2  12      239.38      224.40     15.72 o 
   4   2  12      227.68      237.24     16.40 o 
   5   2  12       69.83       91.94     11.55 o 
   6   2  12      100.32      118.40     12.47 o 
   7   2  12       34.32       43.91      9.76 o 
  -2   3  12        4.18       -2.76      6.08 o 
  -1   3  12       78.49       70.56     10.01 o 
   0   3  12       45.32       55.89      8.78 o 
   1   3  12       26.65       30.78      5.27 o 
   2   3  12       44.02       48.58      9.46 o 
   3   3  12        0.55       -4.36      6.14 o 
   4   3  12       53.30       61.78      9.95 o 
   5   3  12       13.61       10.01      7.62 o 
   6   3  12       33.14       34.27      8.84 o 
   7   3  12       63.12       54.35      9.64 o 
   8   3  12       34.25       39.00      9.27 o 
  -2   4  12        8.99       23.09      8.29 o 
  -1   4  12      108.36      112.08     11.73 o 
   0   4  12        4.52        5.65      5.59 o 
   1   4  12       27.54       18.30      6.14 o 
   2   4  12       18.25       23.15      7.86 o 
   3   4  12        5.50        4.30      6.76 o 
   4   4  12       92.46       88.99     10.62 o 
   5   4  12       28.36       21.74      7.74 o 
   6   4  12       14.17        9.52      7.00 o 
   7   4  12        2.74        2.03      6.45 o 
   8   4  12        0.79       -5.65      5.65 o 
  -2   5  12       79.04       94.70     12.04 o 
  -1   5  12      105.94      102.87     11.36 o 
   0   5  12       71.58       79.90      9.58 o 
   1   5  12       64.41       73.08      8.84 o 
   2   5  12      309.25      348.27     17.13 o 
   3   5  12      140.91      156.91     12.34 o 
   4   5  12       37.57       47.78      8.78 o 
   5   5  12        0.48       -1.60      6.02 o 
   6   5  12       47.09       52.88      8.84 o 
   7   5  12       27.46       17.87      7.55 o 
   8   5  12        0.14       -5.71      5.71 o 
  -2   6  12      158.64      193.21     15.54 o 
  -1   6  12      114.26      114.66     11.73 o 
   0   6  12      182.53      180.80     13.27 o 
   2   6  12      160.54      161.82     12.77 o 
   3   6  12      275.15      295.66     11.14 o 
   4   6  12      218.68      259.41     15.35 o 
   5   6  12      170.60      187.86     13.27 o 
   6   6  12       70.18       84.14      9.95 o 
   7   6  12       45.65       47.90      8.78 o 
  -2   7  12       72.71       64.85     10.44 o 
  -1   7  12      117.41      129.95     12.28 o 
   2   7  12       13.08       10.93      5.90 o 
   3   7  12       69.39       72.10      9.33 o 
   4   7  12      203.85      195.85     11.39 o 
   5   7  12       92.41       99.67     10.19 o 
   6   7  12       59.65       53.49      8.66 o 
   7   7  12       27.41       22.05      7.49 o 
  -2   8  12       14.07       21.80      8.11 o 
   1   8  12        4.54       -1.90      4.97 o 
   2   8  12        0.50        6.26      5.47 o 
   3   8  12       41.21       26.28      7.06 o 
   4   8  12       82.68      103.11     11.05 o 
   5   8  12       21.27       22.95      5.22 o 
   6   8  12       13.99        7.80      6.39 o 
   7   8  12       20.76       22.17      7.68 o 
   1   9  12       18.36       14.37      6.82 o 
   2   9  12        3.21        4.67      5.65 o 
   3   9  12       99.20      114.66     11.42 o 
   4   9  12       10.17       14.37      6.51 o 
   5   9  12       11.08       12.65      6.69 o 
   6   9  12        1.69        2.28      4.28 o 
   0  10  12       42.11       46.18      9.33 o 
   1  10  12       17.42       22.17      7.49 o 
   2  10  12        0.37        5.77      6.14 o 
   3  10  12       82.15       79.04     10.50 o 
   4  10  12       86.22       93.59     11.61 o 
   5  10  12        2.61        5.53      6.76 o 
   6  10  12        1.69       -5.47      5.47 o 
   0  11  12       20.89       25.36      8.41 o 
   1  11  12       42.54       32.06      8.66 o 
   2  11  12        4.76        3.01      6.39 o 
   3  11  12       27.27       28.19      8.29 o 
   4  11  12       66.01       63.93     11.18 o 
   5  11  12       23.60       26.22      8.97 o 
   3   1  13       13.40        7.00      8.72 o 
   4   1  13       32.24       33.72     10.44 o 
   1   2  13       79.47       72.10     10.87 o 
   2   2  13       14.30       17.20      9.03 o 
   3   2  13       12.34       16.58      9.03 o 
   4   2  13        5.13       10.07      8.66 o 
   5   2  13        9.05       -0.37      8.35 o 
   6   2  13        0.56       -2.21      7.92 o 
   0   3  13       27.12       16.09      7.43 o 
   2   3  13      169.95      170.18     13.94 o 
   3   3  13      137.44      137.14     13.63 o 
   4   3  13       67.26       60.25     10.93 o 
   5   3  13       89.06      106.12     12.65 o 
   6   3  13      150.72      130.69     13.82 o 
   0   4  13       75.19       81.07     10.32 o 
   1   4  13       22.90       11.85      6.33 o 
   2   4  13      156.04      187.86     14.49 o 
   3   4  13      117.98      118.22     12.53 o 
   4   4  13       35.77       39.06      9.95 o 
   5   4  13        3.63       -6.88      6.88 o 
   6   4  13      185.70      175.70     14.86 o 
  -1   5  13       17.56       16.70      7.43 o 
   0   5  13       43.65       39.73      8.48 o 
   1   5  13        0.50       -4.48      4.48 o 
   3   5  13        7.71        8.72      7.37 o 
   4   5  13       25.85       28.50      8.54 o 
   5   5  13        0.74       -2.33      6.76 o 
   6   5  13        4.81       -2.58      6.94 o 
  -1   6  13        6.40       14.13      7.68 o 
   0   6  13        7.75        0.68      5.65 o 
   4   6  13       61.23       57.61     10.01 o 
   5   6  13       99.86       80.82     10.75 o 
   6   6  13       41.14       41.52      9.21 o 
   3   7  13        0.47        2.03      5.40 o 
   5   7  13        0.91       -4.36      6.76 o 
   6   7  13        4.78        1.04      6.51 o 
   2   8  13       33.53       37.34      8.60 o 
   3   8  13       26.73       34.15      8.29 o 
   4   8  13        2.21        1.04      5.59 o 
   5   8  13       14.30       19.16      7.74 o 
   6   8  13        3.15        5.90      6.63 o 
   2   9  13       47.62       47.47      8.97 o 
   3   9  13      137.06      159.80     13.88 o 
   4   9  13       27.26       40.96      9.15 o 
   5   9  13        1.97       -0.49      6.39 o 
   6   9  13        5.65        0.61      7.25 o 
   1  10  13       66.72       71.06     10.99 o 
   2  10  13       10.73        9.03      7.06 o 
   3  10  13       51.71       44.59      9.46 o 
   4  10  13       52.15       56.32     10.44 o 
   5  10  13        1.41        4.97      7.37 o 
   3   4  14        0.34       -3.81      8.23 o 
   4   4  14       33.78       24.14     10.13 o 
   4   5  14        0.22       -7.68      7.68 o 
   5   5  14        0.38       -2.89      7.86 o 
   4   6  14        3.06        5.90      8.35 o 
   5   6  14        9.46       13.08      8.90 o 
   5   7  14       92.21      123.56     13.51 o 
   3   9  14        7.35        5.40      7.06 o 
   4   9  14        0.37       -1.47      6.33 o 
                                                 
